# Supplementary material for: Light-driven flow synthesis of acetic acid from methane with chemical looping
Source: Nat Commun. 2023 May 26;14:3047. doi: 10.1038/s41467-023-38731-y (PMC10220010; doi:10.1038/s41467-023-38731-y)
Supplement: Supplementary file 3 — Source Data [file 41467_2023_38731_MOESM3_ESM.xlsx]

## Sheet: Fig. 1g
1		2
224	10795.9	118	129466
225	10282	119	120103
226	15124	120	118426
227	17807.9	121	110796
228	12257.6	122	98226.6
229	9749.19	123	91764.9
230	10993.2	124	93128.4
231	12413.8	125	84359.6
232	10650	126	69833.5
233	6153.69	127	55229.5
234	9813.56	128	58949
235	13282.1	129	63504.4
236	2053.81	130	41210.1
237	-7606.69	131	27265.8
238	-12904.8	132	21746.1
239	-9795	133	27045.5
240	-6194.56	134	20754
241	-7892.38	135	13505.2
242	-9238.12	136	9385.75
243	-7445.31	137	7845.63
244	-10387.2	138	-566.125
245	-10297.9	139	-8763.5
246	-13363	140	-7481
247	-8385.12	141	-1887
248	-6105.44	142	-3242.38
249	-12424.1	143	-14047.6
250	-19099.8	144	-27428.4
251	-19865.9	145	-33706.6
252	-15097.7	146	-28300.6
253	-11280.3	147	-22140.8
254	-10047.9	148	-18630.4
255	-9776.06	149	-19130.1
256	-8018.75	150	-10559.6
257	-7580.12	151	-15369.5
258	-10166.4	152	-22701.8
259	-6910.88	153	-20876.8
260	-2323.25	154	-16733
261	-4835.19	155	-17583.1
262	-7067.38	156	-19667.8
263	-7578.5	157	-19728.5
264	-8326.69	158	-25741.1
265	1517.5	159	-17399.8
266	2181.19	160	-16170.1
267	1785.12	161	-13711.8
268	-4249.81	162	-17048.1
269	3509.81	163	-21584.8
270	12993.2	164	-16281.1
271	11769.3	165	-19959.8
272	9021.12	166	-21094.3
273	6788.06	167	-25312.6
274	8136.56	168	-21141.8
275	12380.9	169	-17647.9
276	9037.06	170	-25241
277	12027.8	171	-19783
278	10479.9	172	-16288.7
279	8236.88	173	-26461.6
280	7011.94	174	-31307
281	5948.31	175	-29588.3
282	1491.81	176	-31158.4
283	1626.19	177	-23992.3
284	-805.5	178	-22157.9
285	3547	179	-15855.1
286	-96.75	180	-17645.5
287	-4437.75	181	-25976.4
288	-9246.69	182	-33563
289	-18562.8	183	-48220.1
290	-15980.5	184	-45043.6
291	-22214.6	185	-50564.6
292	-25096.9	186	-53270.4
293	-24066.9	187	-51784
294	-19404.4	188	-51414.1
295	-14283.9	189	-38913
296	-13830.1	190	-34452.9
297	-17213.9	191	-40675.4
298	-18692.7	192	-38623.2
299	-19645	193	-34167
300	-21461.1	194	-33862
301	-25301.3	195	-38294.3
302	-24990.8	196	-41556.4
303	-26983.7	197	-50463.7
304	-29777.6	198	-48622.9
305	-26927.2	199	-42886.3
306	-23975.4	200	-41295.1
307	-24826.4	201	-40020.4
308	-23335.2	202	-35311.2
309	-25206.9	203	-36013.4
310	-22082	204	-33341.6
311	-20595	205	-31665.8
312	-18588.1	206	-28241
313	-17878.7	207	-24498.1
314	-23509.2	208	-30617.3
315	-20947.3	209	-29750.8
316	-18912.1	210	-25933.3
317	-14655	211	-16951.2
318	-8245.25	212	-11877.6
319	-13478.4	213	-15881.9
320	-12779.7	214	-17529.6
321	-12573.5	215	-16787.2
322	-7001.81	216	-12227.5
323	-4272.38	217	-11368.9
324	445.875	218	-12300.8
325	3074.19	219	-10037.9
326	1729.38	220	-13779
327	-836.312	221	-15960.5
328	407.312	222	-18310.1
329	6458.31	223	-10420.6
330	8119.38	224	-10665.6
331	4426.66	225	-14343.5
332	2190.62	226	-16687.9
333	6467.81	227	-15660.8
334	4991.75	228	-19935.4
335	2331.19	229	-21372.9
336	6403.12	230	-17826.7
337	10884.7	231	-8959.63
338	15064.6	232	-4667.44
339	13610.8	233	-5647.69
340	8625.75	234	-13161.5
341	5857.75	235	-11155.3
342	9919.47	236	-6045.5
343	10285	237	-13689.6
344	8880.5	238	-12782.2
345	8767.16	239	-13569.6
346	4303.84	240	-19211.2
347	5047.34	241	-20067.5
348	5001.53	242	-20199.6
349	6089.22	243	-19211.2
350	6214.31	244	-18490.8
351	2407.09	245	-22964.2
352	4609.25	246	-22049.1
353	8035.16	247	-21106.6
354	5211.84	248	-25503.6
355	1698.97	249	-29863.4
356	6324.06	250	-32418.6
357	8426.97	251	-30017.6
358	14846.2	252	-26656.6
359	23245.3	253	-23888.3
360	27602.7	254	-21046.7
361	31863.8	255	-22905.1
362	36912.3	256	-21769.8
363	42443.2	257	-24914.1
364	43513.3	258	-26444.3
365	49896.5	259	-24413.8
366	53716.8	260	-23049.4
367	57137.4	261	-20920.3
368	59124	262	-24493.3
369	67452.7	263	-17963.6
370	76325.5	264	-11778.3
371	85715	265	-5929.25
372	89925.8	266	-2046.94
373	93647.2	267	9813.38
374	94854.2	268	19721.8
375	101102	269	22512.1
376	101285	270	27448.3
377	102328	271	33129.5
378	108752	272	36560.5
379	106797	273	36967.5
380	110609	274	37601.8
381	111414	275	37626.2
382	113806	276	46016.8
383	119280	277	50623
384	118718	278	46050.5
385	123319	279	46717.2
386	125846	280	47419.1
387	127265	281	49858.9
388	128256	282	47075.9
389	133759	283	47364.9
390	140974	284	49311.3
391	139886	285	48464.3
392	143249	286	45195.7
393	147632	287	48254.8
394	148208	288	45738
395	147945	289	39256.5
396	153161	290	39831.6
397	158323	291	41067.8
398	154961	292	37323.6
399	153064	293	33099.7
400	153687	294	33800.1
401	153382	295	32472.6
402	159651	296	34107.7
403	165248	297	37363.4
404	165279	298	37051.8
405	167590	299	42377.9
406	165462	300	37664.9
407	166913	301	35310.6
408	170313	302	38853.5
409	167559	303	35040.7
410	169867	304	35611.7
411	170779	305	34395.3
412	172525	306	34775.5
413	174151	307	31967.1
414	175500	308	35099.2
415	173873	309	32018.1
416	173754	310	33081.1
417	172485	311	32190.2
418	170462	312	30835.3
419	169629	313	34267.1
420	167844	314	35245.3
421	169946	315	33322.8
422	165067	316	36871.5
423	163593	317	35978.2
424	165071	318	36695
425	161963	319	32599.7
426	156996	320	33885.1
427	157044	321	35861.8
428	159346	322	40431.1
429	157528	323	38412.8
430	156252	324	37142.9
431	161488	325	41624.2
432	162387	326	40033.3
433	165056	327	43083.9
434	164096	328	43902.6
435	164261	329	45331.3
436	168013	330	46883.4
437	166180	331	45710.8
438	161738	332	43736.6
439	168643	333	49609.7
440	168742	334	50453.6
441	167030	335	50739
442	156712	336	48946.4
443	151794	337	52385.1
444	154446	338	55750.7
445	159264	339	53994.7
446	158191	340	51024.3
447	158406	341	53555.8
448	163386	342	55875
449	157080	343	52926.5
450	152285	344	53972.8
451	153656	345	52451
452	157473	346	55285.5
453	154604	347	57903.5
454	151054	348	53975.3
455	149962	349	58110.9
456	152874	350	62148.2
457	153606	351	62815.2
458	151817	352	62958.8
459	155224	353	67081.9
460	155285	354	66826
461	150267	355	68986.9
462	153356	356	72063.7
463	155368	357	76123
464	154884	358	80423.5
465	154040	359	87802.5
466	153774	360	92078.7
467	156108	361	94225.9
468	154650	362	93701.4
469	154948	363	100806
470	152092	364	104601
471	151613	365	109369
472	156510	366	116438
473	155694	367	117712
474	153017	368	119725
475	148777	369	124129
476	143044	370	126002
477	146671	371	131986
478	153201	372	135690
479	150354	373	139631
480	152015	374	139676
481	153043	375	142303
482	158094	376	146801
483	152952	377	143230
484	153032	378	146849
485	153554	379	151017
486	151540	380	152265
487	147773	381	152955
488	153092	382	158992
489	151025	383	159242
490	146366	384	159051
491	146314	385	161167
492	143832	386	166001
493	143844	387	168798
494	145779	388	173356
495	148762	389	180117
496	143265	390	179213
497	136551	391	178103
498	139786	392	180029
499	136183	393	180309
500	135359	394	179915
501	136089	395	178236
502	135463	396	181143
503	131003	397	179322
504	126196	398	177362
505	127350	399	179403
506	126139	400	179295
507	123876	401	183720
508	126338	402	188154
509	127689	403	193669
510	128757	404	191447
511	130244	405	193907
512	130533	406	196359
513	128152	407	195255
514	124987	408	199619
515	123910	409	197437
516	127170	410	199143
517	121841	411	199659
518	126435	412	203269
519	133601	413	201841
520	134545	414	205054
521	131155	415	206958
522	128552	416	207871
523	128720	417	210370
524	127976	418	207077
525	127193	419	211798
526	134279	420	211996
527	148456	421	212988
528	158308	422	213067
529	161238	423	212948
530	161449	424	213067
531	162064	425	211798
532	158380	426	210449
533	154363	427	208069
534	154586	428	209497
535	149106	429	207831
536	146925	430	205795
537	145378	431	203965
538	146168	432	202452
539	146000	433	203789
540	144460	434	203211
541	144594	435	199868
542	149806	436	201643
543	148293	437	205104
544	142452	438	204278
545	139101	439	202146
546	135675	440	202063
547	132159	441	199777
548	127371	442	196674
549	124976	443	191999
550	127930	444	195158
551	131922	445	200354
552	128492	446	203838
553	128952	447	202464
554	127838	448	198954
555	126182	449	198302
556	130754	450	201712
557	135510	451	202601
558	135867	452	201265
559	136455	453	201786
560	132106	454	194121
561	128659	455	192547
562	128681	456	198672
563	132720	457	208851
564	133120	458	210108
565	136305	459	209445
566	131740	460	205398
567	131919	461	205516
568	132952	462	205555
569	131346	463	207783
570	128808	464	206897
571	128571	465	205315
572	124681	466	201945
573	123917	467	200072
574	125674	468	203705
575	125793	469	207878
576	125277	470	207809
577	124080	471	206696
578	124401	472	206637
579	127964	473	212441
580	128111	474	209738
581	127505	475	206874
582	123459	476	199722
583	120247	477	200963
584	120920	478	202459
585	120713	479	204427
586	120995	480	206256
587	120510	481	207291
588	123820	482	206297
589	120354	483	205308
590	116340	484	200337
591	123034	485	201448
592	126212	486	206208
593	122918	487	204534
594	118984	488	200416
595	117510	489	198559
596	120333	490	199681
597	117607	491	199031
598	122584	492	203280
599	121606	493	201800
600	120146	494	197728
601	119166	495	199034
602	118608	496	194258
603	113831	497	190781
604	115606	498	191449
605	120672	499	194820
606	126055	500	197829
607	125894	501	196393
608	127674	502	198174
609	125135	503	196458
610	119462	504	190009
611	116419	505	187410
612	112529	506	186567
613	114135	507	187094
614	116227	508	188428
615	119288	509	189025
616	118894	510	187410
617	122192	511	186989
618	117452	512	189868
619	119831	513	190325
620	120129	514	188920
621	121043	515	186673
622	120419	516	189482
623	118658	517	189201
624	118486	518	189587
625	117833	519	190676
626	117961	520	188674
627	117283	521	184249
628	115132	522	182880
629	113092	523	185478
630	116348	524	186005
631	112250	525	188147
632	112837	526	188183
633	114948	527	186953
634	119305	528	183617
635	119438	529	182318
636	116808	530	181510
637	122027	531	188617
638	122431	532	187042
639	118961	533	183473
640	117322	534	182016
641	115664	535	181625
642	113585	536	183341
643	115420	537	188184
644	115674	538	185607
645	115548	539	185198
646	114824	540	185041
647	116943	541	186057
648	115690	542	185299
649	115352	543	183671
650	110784	544	177772
651	107813	545	174648
652	110513	546	178632
653	112128	547	181238
654	109028	548	181264
655	109717	549	178272
656	110884	550	175560
657	108532	551	177401
658	104641	552	178104
659	99324.7	553	178982
660	96177.5	554	174697
661	95573.3	555	173924
662	96544.2	556	174802
663	98303.6	557	175083
664	95862.3	558	173608
665	93668.2	559	176488
666	93724.3	560	177366
667	92895.6	561	177752
668	91451.8	562	177331
669	93734.8	563	175540
670	93696.9	564	174627
671	92706.2	565	172098
672	90840	566	170939
673	90413.1	567	171712
674	89198.8	568	173222
675	87827.3	569	169394
676	90633.7	570	171501
677	90526.1	571	172555
678	87377.2	572	171712
679	90399.8	573	172344
680	93060.6	574	174135
681	90507.2	575	174522
682	89438.3	576	175891
683	87494.4	577	177893
684	89628.2	578	176137
685	91639.2	579	173187
686	92272.6	580	170965
687	91926.1	581	173972
688	89176.2	582	177426
689	88201.6	583	173290
690	89236.6	584	171313
691	88209.5	585	171529
692	87650.4	586	174360
693	85429.8	587	174420
694	82536.3	588	173892
695	80715.4	589	176565
696	78395.2	590	174513
697	79294.3	591	173543
698	81081	592	172840
699	78909.4	593	171794
700	76969.6	594	174104
701	73852.9	595	170350
702	72388.6	596	167200
703	70708.9	597	169573
704	69522.7	598	168828
705	70712.7	599	169768
706	70393.9	600	167872
707	67970.7	601	168899
708	66415.8	602	167299
709	68526.2	603	168272
710	69578.3	604	168093
711	68961.5	605	169570
712	68379.7	606	168123
713	65797.6	607	168992
714	66349.4	608	167506
715	68956.6	609	172125
716	65579.7	610	171485
717	65323.6	611	167093
718	64859.8	612	164114
719	66235.4	613	167553
720	68024.9	614	169122
721	62865.5	615	164069
722	60922.6	616	164393
723	63336.3	617	168157
724	64374.3	618	171508
725	66211.1	619	176016
726	65650.8	620	175837
727	62263.3	621	172167
728	59181.8	622	168039
729	56201.3	623	160363
730	56326.9	624	159326
731	56453.9	625	161202
732	56736.9	626	164253
733	57451.9	627	163250
734	57132.6	628	166220
735	55505.9	629	167207
736	56767.2	630	164733
737	59268.2	631	166260
738	61454.5	632	170059
739	58573.3	633	165845
740	59061.6	634	165830
741	59276.3	635	164418
742	57371.1	636	164639
743	56804.8	637	165181
744	59158.6	638	165997
745	59179.3	639	163234
746	58039.5	640	159580
747	55472.5	641	158314
748	54675.7	642	159500
749	54885.4	643	157046
750	53515.5	644	154584
751	52584.2	645	156657
752	54773	646	156062
753	53508.9	647	157146
754	53781.9	648	154897
755	51349	649	153051
756	48953	650	150348
757	49846.4	651	150728
758	52210.1	652	154304
759	51351.9	653	151724
760	49803.3	654	151399
761	52980.8	655	152863
762	53487.4	656	151497
763	52181.7	657	153000
764	52406.8	658	150480
765	51885.1	659	150965
766	50653.1	660	147095
767	52498.2	661	148392
768	51957.3	662	145850
769	51001.8	663	147289
770	49190.5	664	146599
771	50342.1	665	145572
772	48861.7	666	143606
773	48408.4	667	140252
774	46633.5	668	137549
775	45547.7	669	139085
776	45114.5	670	136890
777	46067.1	671	137668
778	46869.9	672	139645
779	45102.3	673	135588
780	46043.7	674	135492
781	45279.6	675	134765
782	45734.7	676	134163
783	45098.6	677	135278
784	45407.9	678	136019
785	42985.9	679	129796
786	43399.7	680	131430
787	42596.8	681	131893
788	41712.9	682	127732
789	40858.4	683	128529
790	39576.3	684	127944
791	35959.5	685	123541
792	35616.3	686	124553
793	35982.9	687	126829
794	36305.8	688	125415
795	34777.2	689	126750
796	36113.3	690	124189
797	33896.4	691	121835
798	30846.5	692	121221
799	30952.2	693	121518
800	33762.8	694	120222
801	36035.4	695	120987
802	34146	696	117165
803	31246.4	697	112620
804	31848.6	698	115182
805	33483	699	117435
806	31306.4	700	115937
807	30856.3	701	113712
808	31725.9	702	112530
809	30236.6	703	113552
810	28651.3	704	111762
811	27341.2	705	110025
812	28487.4	706	110714
813	30191.7	707	110820
814	31449.1	708	111126
815	28851	709	106890
816	27496.8	710	106516
817	28329.9	711	105424
818	27460.2	712	106292
819	28020.8	713	106051
820	27709.7	714	106935
821	25351.3	715	104262
822	27790.2	716	105561
823	25834.2	717	103133
824	23240.5	718	101069
825	23000.2	719	101399
826	25860.3	720	105882
827	25042.1	721	106571
828	23528.2	722	106740
829	21954.8	723	105400
830	22704.2	724	102425
831	22877.2	725	104071
832	24749.1	726	107719
833	24293.6	727	104642
834	24617.2	728	102197
835	21315.6	729	101774
836	22118.8	730	99905.8
837	20606.9	731	98457.9
838	20642.3	732	99484.8
839	20460.9	733	100791
840	19632.8	734	102081
841	18226.8	735	100513
842	18821.9	736	99230.9
843	23291.7	737	101380
844	22135.9	738	100238
845	20131.5	739	97131.1
846	20622.3	740	94823.7
847	20451.8	741	95230.4
848	19557.7	742	94951.2
849	17202	743	94044.9
850	18374	744	93860.4
851	18875.5	745	94477.9
852	19460.8	746	93395.5
853	21015.9	747	96212.4
854	19480.5	748	92338.8
855	17065.8	749	91966.9
856	15661	750	91804.1
857	14577.6	751	92887.5
858	18415.3	752	95804.7
859	20770.4	753	95978.8
860	21637.5	754	96200.8
861	19774.8	755	96549.3
862	18208.7	756	93830.9
863	17659.8	757	91417.4
864	16255.4	758	92023.4
865	14186.4	759	89758.4
866	14850.9	760	88959.6
867	14968.4	761	91398.7
868	15947.4	762	89974.2
869	13779.3	763	87858.4
870	16895.5	764	92030.4
871	16513.8	765	91370.6
872	14693	766	88757.9
873	13115.3	767	85513.8
874	13075.7	768	87780.6
875	13660.6	769	88672
876	14621.2	770	89555.7
877	10648.8	771	85292.2
878	11110.5	772	85409.9
879	11814	773	84619.3
880	13456.6	774	85735.3
881	13840.4	775	84868.9
882	14269.4	776	87172.1
883	14819	777	86081.7
884	14846.4	778	87767.7
885	14148	779	87574.7
886	11675.7	780	87251.3
887	9597.02	781	86850.3
888	11276.3	782	84052.5
889	12316.5	783	85032.1
890	11210.8	784	86270.3
891	12275.3	785	86493
892	14092.7	786	86785.5
893	12405.6	787	84440.2
894	9958.11	788	82808.1
895	9718.17	789	80837.8
896	11109.1	790	82994.7
897	8623.14	791	82431.6
898	7241.77	792	79051.2
899	6061.73	793	78198.4
900	8064.33	794	79174.9
901	7796.25	795	78065.7
902	8572.58	796	79203.5
903	6966.23	797	77786.1
904	6762.34	798	78862
905	5978.56	799	78119
906	7297.2	800	76604.5
907	6950.8	801	77418.2
908	5132.33	802	77698.4
909	6580.41	803	80223.3
910	6614.25	804	80976.6
911	6418.36	805	76754.3
912	7388.64	806	74359.2
913	7187.5	807	76672.3
914	7683.45	808	78259.5
915	8424.88	809	79496.7
916	8244.14	810	78562.4
917	9176.58	811	77466.1
918	8758.91	812	76547.7
919	7590.03	813	76636.8
920	4125.12	814	73826.2
921	7891.78	815	73809.5
922	6859.31	816	75196.5
923	5679.16	817	74084.8
924	5260.75	818	73655.6
925	5615.5	819	73191
926	4912.61	820	74562.9
927	5910.06	821	73990.1
928	4491.19	822	76279.6
929	5557.16	823	75493.4
930	5708.72	824	76226.2
931	6113.36	825	74103
932	4777.27	826	71754.7
933	2537.56	827	72926.2
934	2049.23	828	74598
935	3060.34	829	72304.8
936	3016.84	830	68997.1
937	3809.52	831	66422.4
938	2750.11	832	67998.8
939	1585.81	833	68544.9
940	2301.02	834	68942.9
941	4028.83	835	68021.7
942	3012.75	836	68160.8
943	1477.8	837	66901.1
944	149.312	838	64324.8
945	538.078	839	66169.3
946	-33.5	840	65527.4
947	-1912.06	841	66229.9
948	-1501.08	842	66704.9
949	-879.391	843	64356
950	-1981.66	844	64566.5
951	-833.016	845	64372.5
952	3713.11	846	64492
953	3643.69	847	65978.6
954	1755.31	848	65874.1
955	1806.14	849	65468.6
956	2894.16	850	68635.6
957	2084.75	851	67954.3
958	1895.84	852	67388.4
959	1025.23	853	66496
960	1799.38	854	65755.9
961	-1234.31	855	64361.1
962	-1818.09	856	65424.5
963	-449.859	857	66608.5
964	721.281	858	66665.4
965	1009.53	859	65674.7
966	916.609	860	68619.3
967	633.109	861	69148.7
968	38.875	862	66872.7
969	-1451.98	863	65511.2
970	-1309.41	864	66116.3
971	-2732.22	865	63535.4
972	-1328.27	866	63396.7
973	-1074.75	867	67343.2
974	-387.781	868	65908.7
975	141.703	869	65680.3
976	-492.75	870	66049
977	-440.781	871	65812.2
978	-604.828	872	63334.8
979	-1612.94	873	64154.8
980	1239.47	874	64419.4
981	2385.86	875	65767.9
982	555.547	876	63569
983	977.75	877	64399.6
984	-315.953	878	65746.6
985	-922.812	879	65685.9
986	-1057.02	880	65383
987	-2664.61	881	65933.2
988	-2484.55	882	62010.9
989	-3268.7	883	60705.7
990	-2607.09	884	63698.6
991	-4683.91	885	63256.6
992	-4358.77	886	62100.3
993	-3333.33	887	63079.3
994	-833.406	888	66100.7
995	1066.27	889	67083.4
996	-143.984	890	66162.4
997	-946.516	891	64914.8
998	-2079.06	892	64448
999	-3086.05	893	63919
1000	-2886.47	894	65482.4
1001	-2986.58	895	64593.7
1002	-3442.86	896	62310.2
1003	-3319.58	897	62951.8
1004	-4136.36	898	62065.2
1005	-4285.38	899	61963.6
1006	-3660.41	900	64600.8
1007	-3995.27	901	62544.1
1008	-3004.53	902	61836.6
1009	-2361.2	903	60519
1010	-3518.92	904	60682.9
1011	-4768.89	905	60000.1
1012	-5821.81	906	57303.3
1013	-6283.09	907	60027.6
1014	-4821.45	908	59228.6
1015	-5381.5	909	60389.9
1016	-3586.66	910	62079.9
1017	-2619.92	911	63160.5
1018	-4153.23	912	60802.3
1019	-6363.31	913	59689.1
1020	-7552.23	914	59578.3
1021	-6346.53	915	61213.3
1022	-5427.75	916	61752.8
1023	-4915.86	917	62245.7
1024	-4528.02	918	61197.9
1025	-5218.34	919	60348
1026	-5187.77	920	59536.9
1027	-4518.67	921	57754.4
1028	-4422.56	922	59119.8
1029	-4516.67	923	59749.5
1030	-4527.34	924	60534.1
1031	-4334.5	925	58457.3
1032	-5720.97	926	58340.7
1033	-6168.55	927	58975.8
1034	-6708.44	928	59158.3
1035	-5814.75	929	59905.9
1036	-6646.44	930	59241.1
1037	-8358.62	931	58700.4
1038	-9714.02	932	56928.9
1039	-7654.17	933	59040.4
1040	-8829.88	934	59556.4
1041	-8538.8	935	59339.6
1042	-8491.75	936	58785.7
1043	-9142.86	937	58246
1044	-9809.81	938	57613.5
1045	-8596.05	939	57711.4
1046	-9174.5	940	58076.1
1047	-7297.73	941	57819.9
1048	-9122.67	942	56377.8
1049	-10453.3	943	54824.7
1050	-11669.9	944	55582.7
1051	-10540.8	945	55193.6
1052	-9655.69	946	55033.6
1053	-9270.5	947	56746.5
1054	-9340.88	948	57629.2
1055	-8304.27	949	54258.3
1056	-7488.73	950	52948.6
1057	-7597.86	951	53659.3
1058	-8790.3	952	53346.6
1059	-6475.5	953	55971.8
1060	-8911.47	954	55713.9
1061	-11111.6	955	53230.4
1062	-11444.5	956	53433.6
1063	-8806.02	957	53284.1
1064	-6759.22	958	53026.5
1065	-7705.95	959	53073.9
1066	-10504.4	960	52036
1067	-12081.7	961	50852.4
1068	-11947.5	962	51840.5
1069	-12039.7	963	51076.6
1070	-13279.1	964	51603.9
1071	-11940.5	965	53655.6
1072	-11380.5	966	51794.8
1073	-10534.7	967	51831.6
1074	-9328.69	968	53856.9
1075	-10626.5	969	53008.8
1076	-11017.5	970	51215.5
1077	-11077.2	971	50708.3
1078	-11962.6	972	49826.2
1079	-13803.9	973	52408.5
1080	-13485.1	974	50249.9
1081	-12736.2	975	51075.3
1082	-12555.2	976	49320.3
1083	-12930.7	977	52397.7
1084	-13985.1	978	50480.6
1085	-14588.3	979	49278.4
1086	-15457.9	980	50285.2
1087	-17640.9	981	48789
1088	-17223.9	982	47300.4
1089	-16687.2	983	47265.7
1090	-15276.4	984	47961.6
1091	-14585	985	48109.9
1092	-14518.2	986	47394.5
1093	-15021	987	48823.5
1094	-15731.9	988	49133.1
1095	-16126.4	989	47364.3
1096	-16610.3	990	44298.9
1097	-16279.9	991	46755.4
1098	-17122.9	992	46708.9
1099	-18214.2	993	44895.4
1100	-18816.2	994	46540.2
1101	-18461.4	995	47341.7
1102	-17676.8	996	48274.2
1103	-17576.5	997	47450.8
1104	-17795.6	998	47189.4
1105	-17514	999	45574.5
1106	-16486.9	1000	48339.2
1107	-16574.6	1001	48281.3
1108	-15268.5	1002	48900.9
1109	-15643	1003	49226.6
1110	-15306.1	1004	47422.1
1111	-15697.6	1005	46779.8
1112	-14572.9	1006	46507.2
1113	-15916.1	1007	48208.2
1114	-15385	1008	49387.1
1115	-14434	1009	48486
1116	-13906.9	1010	49746.3
1117	-14209	1011	47788.5
1118	-16686.9	1012	45995.8
1119	-15559.3	1013	48107.5
1120	-15408.6	1014	48075.2
1121	-15608.7	1015	47253.6
1122	-15485.4	1016	46377.5
1123	-16816.8	1017	45736.7
1124	-16859.3	1018	45603.3
1125	-17548.1	1019	48098.1
1126	-17208.1	1020	49611.7
1127	-15521.7	1021	47287
1128	-14535.1	1022	47682.1
1129	-16351.1	1023	48625
1130	-17368.8	1024	46905.3
1131	-17377.2	1025	46302.4
1132	-17816.8	1026	45208
1133	-18974.8	1027	45778.2
1134	-17700.8	1028	45598.7
1135	-16382.8	1029	45561.9
1136	-17249.8	1030	44004.7
1137	-18082.9	1031	43395.9
1138	-17430.3	1032	45485.2
1139	-17090.5	1033	45430.3
1140	-17186.9	1034	42790.6
1141	-17454.5	1035	42267.6
1142	-18504.5	1036	42449
1143	-19600.6	1037	43422
1144	-20035	1038	43554
1145	-17775.4	1039	43787.8
1146	-17831.5	1040	45745
1147	-18084.3	1041	43922.6
1148	-18459.6	1042	44804.1
1149	-18139.6	1043	44724.6
1150	-17615.1	1044	43215.7
1151	-19164.3	1045	42538.2
1152	-21442.8	1046	41624.4
1153	-22063.3	1047	40350.4
1154	-21081.4	1048	40883.9
1155	-21681.5	1049	38916
1156	-23299.6	1050	39059.5
1157	-24848.2	1051	39760.6
1158	-24728.3	1052	40628.6
1159	-24059.4	1053	41686
1160	-23389.3	1054	41853
1161	-23058.3	1055	40790.3
1162	-22002.9	1056	39282.4
1163	-22732.6	1057	39504.9
1164	-21631.5	1058	38864.1
1165	-21712	1059	40284.1
1166	-20929.4	1060	38795.3
1167	-22737.8	1061	38805.5
1168	-23591.8	1062	38477.9
1169	-23844.8	1063	37495.8
1170	-22715.8	1064	39978.3
1171	-22306.8	1065	40755.6
1172	-22135.6	1066	40992.7
1173	-20420.7	1067	41960.3
1174	-20974	1068	40873.3
1175	-22299.1	1069	39896.7
1176	-20848.2	1070	41319.5
1177	-20521.1	1071	40072.4
1178	-20704.1	1072	40535.2
1179	-20062.1	1073	41648.2
1180	-20569.4	1074	41578
1181	-22205.5	1075	41039.3
1182	-21712.9	1076	38759.8
1183	-21352.2	1077	39135.7
1184	-20881.5	1078	39214.5
1185	-20047.2	1079	37426
1186	-20046.5	1080	39870.6
1187	-20864.7	1081	40681.2
1188	-21413.9	1082	41490.4
1189	-21332.2	1083	39804.6
1190	-20735.9	1084	41308.7
1191	-23219.7	1085	40778.6
1192	-24102.8	1086	39254.8
1193	-23088.9	1087	37755.4
1194	-22876.7	1088	40646.3
1195	-20944.7	1089	41209
1196	-20840.7	1090	42394.1
1197	-22606.9	1091	39706.9
1198	-22333.2	1092	39168.8
1199	-22135.2	1093	39468.1
1200	-21776.2	1094	39540.3
1201	-21169	1095	40010.8
1202	-22356.6	1096	39376
1203	-23206.7	1097	38214.3
1204	-23100.3	1098	38348
1205	-23955.1	1099	40143
1206	-23033.5	1100	39122.2
1207	-22564.2	1101	38439.3
1208	-22099.7	1102	35463
1209	-21799.5	1103	37845
1210	-20726.6	1104	39343.4
1211	-22063.7	1105	36995.6
1212	-22888.7	1106	37731.8
1213	-21082	1107	39965.5
1214	-21215.6	1108	41048.9
1215	-21969	1109	39024.1
1216	-22860.7	1110	38522
1217	-22143.4	1111	38805.3
1218	-20945.8	1112	39342.6
1219	-21598.7	1113	38493.5
1220	-20588.8	1114	39677.3
1221	-21955.8	1115	39723.8
1222	-21746.3	1116	39425.3
1223	-22476	1117	38884.2
1224	-22185.2	1118	39800.4
1225	-21833.5	1119	40414.3
1226	-20383.4	1120	39413
1227	-21332.5	1121	37862.5
1228	-21873	1122	37668.7
1229	-22093	1123	38236.7
1230	-22738.8	1124	36427.1
1231	-24325.5	1125	36878
1232	-24122.2	1126	36677
1233	-24094.4	1127	38534
1234	-23895.1	1128	39683.4
1235	-24724	1129	37296.3
1236	-25779.9	1130	36412.4
1237	-26538	1131	35199.9
1238	-26380.2	1132	36662.1
1239	-26159.9	1133	35673.6
1240	-25745.6	1134	34350.1
1241	-25884.2	1135	34621
1242	-25151.2	1136	34399.9
1243	-25744.9	1137	33360.9
1244	-25012.1	1138	35185.4
1245	-24860.8	1139	33512.8
1246	-25356.3	1140	35794.2
1247	-25542.8	1141	35011.2
1248	-25098.8	1142	35889.5
1249	-23477.3	1143	36226.7
1250	-23749.6	1144	34153.8
1251	-24989.8	1145	33779.7
1252	-25613	1146	33793.6
1253	-26164.9	1147	34179.1
1254	-26994.7	1148	35057
1255	-27266.4	1149	33693.3
1256	-25998.5	1150	34378.3
1257	-26067.2	1151	35001.6
1258	-27972.5	1152	35153.6
1259	-28872.9	1153	32265.1
1260	-28848.7	1154	32745.4
1261	-28365.1	1155	31627.3
1262	-28563.9	1156	31401.2
1263	-27909.5	1157	32322.2
1264	-27720.5	1158	31880.9
1265	-28890.9	1159	31269.8
1266	-27630.3	1160	28696.3
1267	-26771.7	1161	29665.7
1268	-27492.3	1162	30303.7
1269	-27561	1163	33175.6
1270	-27243.7	1164	32581.9
1271	-26364.8	1165	33061
1272	-27080.5	1166	31588.4
1273	-27884.2	1167	32334
1274	-27526.8	1168	31169.1
1275	-28526.3	1169	31200.1
1276	-28203.6	1170	30937.9
1277	-28661.4	1171	30009.4
1278	-29458.6	1172	31481.4
1279	-29796.7	1173	31714.7
1280	-29656.2	1174	31716.4
1281	-28719.2	1175	32071.3
1282	-28024.2	1176	33160.5
1283	-29113.7	1177	32357.3
1284	-28345.7	1178	31868.8
1285	-27903	1179	29949.8
1286	-28522.4	1180	29028.6
1287	-28552.6	1181	29012.6
1288	-29061.7	1182	28924.7
1289	-29988.4	1183	29283.7
1290	-29913	1184	28407.5
1291	-30123.9	1185	29180.5
1292	-29430.5	1186	30254
1293	-28668	1187	29423.5
1294	-30477.9	1188	26675.4
1295	-30475.8	1189	27022.4
1296	-29760.7	1190	28865.2
1297	-29453.7	1191	28504.9
1298	-29914	1192	31897.8
1299	-29053.9	1193	31792.6
1300	-29340.9	1194	33748.8
1301	-30152	1195	32846.2
1302	-29534.1	1196	30997.2
1303	-28873.8	1197	31155.7
1304	-29129.2	1198	31776.5
1305	-29762.8	1199	31882.3
1306	-29897.3	1200	31439
1307	-28603.5	1201	30817.6
1308	-29151.2	1202	30891.6
1309	-29751.2	1203	29441.1
1310	-28720.3	1204	30188.7
1311	-29224.4	1205	29491.8
1312	-29558.3	1206	29050.2
1313	-30703	1207	29164.7
1314	-31132.5	1208	28765.8
1315	-30413.7	1209	28574.7
1316	-29164.3	1210	31247.2
1317	-26979.4	1211	29861.6
1318	-25852	1212	29229.5
1319	-26961.8	1213	29794.5
1320	-27170.5	1214	31804
1321	-27348	1215	31589.3
1322	-26422.4	1216	30746.5
1323	-26548.3	1217	33129.3
1324	-26827.3	1218	32215.8
1325	-28584.1	1219	33635.6
1326	-27242.6	1220	31649.6
1327	-27449	1221	30761.2
1328	-28426.1	1222	29011
1329	-29063	1223	29312.1
1330	-30257.3	1224	28959.6
1331	-29259.3	1225	29165.1
1332	-28385.6	1226	29819.3
1333	-27657.8	1227	29779.7
1334	-28830.2	1228	32037.9
1335	-30030.5	1229	30522
1336	-31503.3	1230	31607.6
1337	-31452.7	1231	29877.8
1338	-30813.9	1232	29920.1
1339	-28780.6	1233	28911.9
1340	-28514.3	1234	30025.6
1341	-27298.8	1235	30418.9
1342	-27736.6	1236	30158.1
1343	-28028.9	1237	30723.3
1344	-27536.6	1238	30932.5
1345	-27884.1	1239	31313.1
1346	-27959.2	1240	31589.6
1347	-28984.2	1241	30523.5
1348	-28549.8	1242	31381
1349	-29241.5	1243	29143.8
1350	-29576.7	1244	28265
1351	-29959.8	1245	27430.7
1352	-29684	1246	28788.9
1353	-30531.9	1247	30629.1
1354	-30771.6	1248	29094.1
1355	-30249	1249	27588.9
1356	-31031.1	1250	25836.2
1357	-31912.7	1251	29474.3
1358	-29939.4	1252	30912
1359	-29856.2	1253	31200.3
1360	-29670.5	1254	31507.7
1361	-30741.2	1255	29165.9
1362	-31048.5	1256	29718.8
1363	-30035.2	1257	29020.6
1364	-28564	1258	29299.5
1365	-29597.2	1259	26372.6
1366	-31228.2	1260	26946
1367	-31974.2	1261	26160.1
1368	-30812.8	1262	27859
1369	-30839.1	1263	28250.5
1370	-30307.2	1264	26983.7
1371	-29681.1	1265	28894.6
1372	-30691.6	1266	28709.9
1373	-30479.8	1267	27068.8
1374	-30653.3	1268	26624.6
1375	-31619.3	1269	26510.5
1376	-31721.4	1270	27434.3
1377	-30749.5	1271	26755.6
1378	-31041.2	1272	27243.4
1379	-32219.2	1273	27668.1
1380	-32239.5	1274	28844.1
1381	-33530.3	1275	29331.9
1382	-33451.9	1276	28676.1
1383	-32659.6	1277	25632
1384	-31128.9	1278	25765
1385	-30959.7	1279	25573.6
1386	-31146.6	1280	26148.4
1387	-31672.3	1281	25341.4
1388	-31242.6	1282	25408.1
1389	-30815.6	1283	25282.3
1390	-30295.4	1284	28173.4
1391	-31540.8	1285	27123.6
1392	-32335.5	1286	26245.4
1393	-31961.7	1287	28463.3
1394	-30929.6	1288	26088.5
1395	-31059.5	1289	26981.1
1396	-32601.6	1290	26345.9
1397	-30957.3	1291	25199.9
1398	-30274.6	1292	24149.8
1399	-30001.6	1293	25219.1
1400	-30863.3	1294	25421.2
1401	-31165.4	1295	24591
1402	-30546.7	1296	26707.1
1403	-31481.3	1297	25343.4
1404	-32166.9	1298	25730.3
1405	-31590.9	1299	27318.3
1406	-31776.5	1300	26889.4
1407	-31448	1301	27383.2
1408	-30698.9	1302	27693.9
1409	-31068.6	1303	26801.3
1410	-31424.5	1304	24341.9
1411	-31193.4	1305	24298.9
1412	-31531.2	1306	26824.2
1413	-32093.9	1307	27201.8
1414	-32474.6	1308	26567.2
1415	-32247.4	1309	26153.9
1416	-32902.7	1310	25597.8
1417	-32239.7	1311	23881.6
1418	-32955	1312	24073.8
1419	-32547.7	1313	24150.6
1420	-33445.3	1314	24111.7
1421	-33700.4	1315	24034.3
1422	-32623.2	1316	24605.7
1423	-32277.3	1317	24593.3
1424	-31498.3	1318	24305.9
1425	-30865.4	1319	24852.6
1426	-31727.3	1320	25175.4
1427	-32674.3	1321	24382.3
1428	-31957.8	1322	26069.7
1429	-32642.8	1323	26137.6
1430	-33899.8	1324	24234.5
1431	-33762.8	1325	23771.6
1432	-33515.2	1326	23367.5
1433	-32840.3	1327	23502.5
1434	-32474.2	1328	23399.8
1435	-32504.6	1329	23114.2
1436	-32799	1330	22657.3
1437	-32800.1	1331	23292.7
1438	-34316.1	1332	23239.9
1439	-33627.6	1333	23379.9
1440	-32514.5	1334	24659.4
1441	-32200.4	1335	25616.1
1442	-32660.8	1336	23274.4
1443	-32167.2	1337	22242.8
1444	-31451.7	1338	23962
1445	-32169.8	1339	25857
1446	-31705.8	1340	25136.3
1447	-32478.3	1341	24034.5
1448	-32704.3	1342	23612.7
1449	-32648	1343	23960.8
1450	-32990.8	1344	24376.2
1451	-32167.1	1345	23694.3
1452	-33247.6	1346	24901.6
1453	-34223	1347	24268.7
1454	-33403.3	1348	24815.4
1455	-33297.7	1349	24406.6
1456	-31908.3	1350	23540
1457	-32984	1351	23980.8
1458	-31914.9	1352	23210.5
1459	-32507.7	1353	23566.7
1460	-31825.1	1354	24316.2
1461	-30985.7	1355	25416
1462	-33095.4	1356	23636.4
1463	-32981.8	1357	22045.9
1464	-31851.4	1358	22292.3
1465	-31352.8	1359	21829.3
1466	-32249.4	1360	22126.3
1467	-31877.8	1361	23882
1468	-32578.1	1362	23575.3
1469	-32756.8	1363	23628.8
1470	-33597.8	1364	23640
1471	-33009.7	1365	23399.9
1472	-33052.2	1366	24605
1473	-33275.2	1367	25566
1474	-35403.9	1368	24193.9
1475	-33588.5	1369	25197.8
1476	-33271.1	1370	23632.4
1477	-35181.5	1371	24199.4
1478	-33751.8	1372	23782.5
1479	-32262	1373	24978.8
1480	-32167.6	1374	25021.6
1481	-32391.3	1375	22302
1482	-32458.7	1376	21749.7
1483	-32269.5	1377	23005.5
1484	-33313.9	1378	22536.7
1485	-33807.1	1379	21702.2
1486	-32981.2	1380	20264.1
1487	-32097.3	1381	21105.8
1488	-32393.4	1382	22685
1489	-31674.5	1383	21596.6
1490	-33697	1384	21049.2
1491	-33231.6	1385	23425.5
1492	-32926.2	1386	23953.8
1493	-32010.7	1387	23530.1
1494	-31836.7	1388	24947.9
1495	-32161.6	1389	23911.9
1496	-31662.4	1390	25079.2
1497	-32291.1	1391	22884.8
1498	-32079.9	1392	23702.1
1499	-31872.5	1393	24619.2
1500	-31992.8	1394	26201.1
1501	-32012.7	1395	25073.3
1502	-33426.8	1396	24842.4
1503	-32585.4	1397	23251.9
1504	-33022.5	1398	22927.8
1505	-32935	1399	23875.3
1506	-32040.9	1400	24371.2
1507	-31954.8	1401	23357.9
1508	-31648.3	1402	22348.5
1509	-32703.4	1403	22286.5
1510	-32698.8	1404	22560
1511	-31923.1	1405	23195.4
1512	-33546	1406	22784.9
1513	-32970.4	1407	22925.4
1514	-33516.8	1408	23160
1515	-33203.7	1409	22641.5
1516	-32039.5	1410	22024.6
1517	-32708.7	1411	20118.3
1518	-33235.8	1412	20564.5
1519	-33133.5	1413	22242.3
1520	-33450.3	1414	21481.8
1521	-33024.8	1415	21245.2
1522	-33289.1	1416	20365.5
1523	-33896.9	1417	21448.6
1524	-33187.5	1418	21846.7
1525	-32880.6	1419	23974.4
1526	-33880.8	1420	22630.9
1527	-33550.2	1421	21442.9
1528	-33937.9	1422	20259.6
1529	-34310.1	1423	20655.8
1530	-33234.8	1424	19810.2
1531	-32157.7	1425	20458.4
1532	-32333.6	1426	20874.4
1533	-31541	1427	20516.8
1534	-33065.1	1428	21754.5
1535	-31962.2	1429	21945.8
1536	-31815.2	1430	20210.1
1537	-31441.4	1431	22362.3
1538	-31853.5	1432	21570.5
1539	-31845.1	1433	22117.8
1540	-33298.9	1434	21424.9
1541	-33016.4	1435	23022
1542	-32358.7	1436	21925.4
1543	-33193.2	1437	20534.2
1544	-33297.9	1438	20295.8
1545	-33401.5	1439	20120.2
1546	-33328.3	1440	20958.4
1547	-33995.9	1441	21585.1
1548	-35324.2	1442	20581.8
1549	-34348	1443	19706.1
1550	-33180.3	1444	20373.5
1551	-33530.1	1445	19603.4
1552	-34250.5	1446	17184.7
1553	-34165.3	1447	17110.1
1554	-33794.6	1448	19459.5
1555	-33920.4	1449	19477.8
1556	-33333.2	1450	20501.4
1557	-34271.8	1451	21715.6
1558	-34402.8	1452	21757.1
1559	-34269.9	1453	20991.9
1560	-34892.9	1454	20212.3
1561	-34986.7	1455	20611.1
1562	-35236.6	1456	20590.6
1563	-35306.9	1457	20154.4
1564	-33796.9	1458	20467.6
1565	-34445.7	1459	20593.7
1566	-35196.5	1460	19647.9
1567	-34620.3	1461	19606.3
1568	-32364.8	1462	21287.6
1569	-32941.4	1463	20580.9
1570	-32865.8	1464	19522.6
1571	-33495.5	1465	19679.2
1572	-34228.6	1466	20393
1573	-34650.4	1467	20518.1
1574	-32646.9	1468	20809.8
1575	-33206.5	1469	22079.9
1576	-33057.5	1470	22409.3
1577	-32767.6	1471	23079.5
1578	-33504.9	1472	20869.5
1579	-34133.3	1473	19610.4
1580	-33708.9	1474	21426.8
1581	-32448.7	1475	21063.2
1582	-31913.8	1476	19959.7
1583	-32596.5	1477	22339.2
1584	-33322.6	1478	20943
1585	-35007.1	1479	20060.4
1586	-35148.8	1480	18670.1
1587	-35239.1	1481	19469.5
1588	-36293.1	1482	18872.9
1589	-35082.8	1483	21239.6
1590	-34739.3	1484	21369.1
1591	-34761.2	1485	19118.3
1592	-34451.7	1486	18968.2
1593	-35695.2	1487	18274.1
1594	-35402.4	1488	19078.2
1595	-33786.2	1489	19551.6
1596	-33159	1490	19162
1597	-33368.6	1491	19294.9
1598	-34737.1	1492	19749.5
1599	-34725.2	1493	20612.5
1600	-35469.2	1494	20324
1601	-35192.4	1495	19100
1602	-35501.2	1496	18892.6
1603	-36392.7	1497	18408.9
1604	-34825	1498	20382.4
1605	-34946.7	1499	20314.4
1606	-34883.8	1500	20785.8
1607	-34938.4	1501	20907.1
1608	-34589.6	1502	19918.3
1609	-34645.8	1503	20504.8
1610	-35473.1	1504	19116.1
1611	-35770.8	1505	19238.1
1612	-36371.1	1506	17629.6
1613	-36134.4	1507	18991.1
1614	-35546.7	1508	21440.5
1615	-35670.8	1509	21695.2
1616	-34905.6	1510	22355.5
1617	-33845.3	1511	19781.9
1618	-34512.3	1512	17624.6
1619	-33933.4	1513	18207.9
1620	-33855.1	1514	18354.4
1621	-33616.7	1515	17040.2
1622	-34296.7	1516	17444.5
1623	-34519.7	1517	16918.9
1624	-34450.1	1518	18222.1
1625	-35045.5	1519	18203.3
1626	-35315.9	1520	18528.7
1627	-35258.8	1521	18825.7
1628	-35448.6	1522	18782.4
1629	-35261.1	1523	17753.7
1630	-36297.4	1524	18403.4
1631	-36371.1	1525	18277.2
1632	-36717.8	1526	17373.2
1633	-35263.5	1527	17551.9
1634	-35859.4	1528	16294.8
1635	-35995.7	1529	15824.3
1636	-36297.5	1530	16589
1637	-36691.8	1531	17823.6
1638	-36478.1	1532	18098.6
1639	-37085.1	1533	17683.1
1640	-37413.4	1534	15990.1
1641	-36178.6	1535	16535
1642	-36160.1	1536	16083
1643	-34934.7	1537	16807.2
1644	-35461.7	1538	16638
1645	-35653.8	1539	16946.6
1646	-36525.3	1540	16258.1
1647	-36653.7	1541	15984.7
1648	-35639.8	1542	17384.7
1649	-35426.7	1543	16891.8
1650	-36185	1544	17216.4
1651	-35708.5	1545	16318.5
1652	-36589.8	1546	16434.1
1653	-36515.7	1547	16926.8
1654	-36423.9	1548	16529.5
1655	-35994.6	1549	17590.8
1656	-36247.7	1550	16995
1657	-36135.7	1551	16941.6
1658	-36013.1	1552	16576.1
1659	-35288.1	1553	14947.2
1660	-35224.6	1554	15947.4
1661	-35642.4	1555	16253.3
1662	-35033.9	1556	16261.5
1663	-35221.6	1557	15648.4
1664	-35370.2	1558	15663.6
1665	-34741.9	1559	15155
1666	-33865.5	1560	18542.3
1667	-35681.6	1561	17787.4
1668	-34995.3	1562	17078.1
1669	-33901.9	1563	17514.5
1670	-34194.7	1564	17665.6
1671	-34426.4	1565	19045.5
1672	-34704.9	1566	18348
1673	-35214.1	1567	18618.3
1674	-35795.4	1568	17359
1675	-34988	1569	16695
1676	-34772.1	1570	16283.7
1677	-35094.4	1571	16322
1678	-34560.6	1572	15870.8
1679	-34082.9	1573	17547.1
1680	-35196	1574	16395
1681	-35701.4	1575	17322.1
1682	-34739	1576	17854.1
1683	-35893.6	1577	15384.1
1684	-36793.6	1578	17597.7
1685	-37330.7	1579	16255.8
1686	-36268.8	1580	15764.8
1687	-35466.7	1581	16357
1688	-35176.7	1582	17971.3
1689	-34842.2	1583	17300.3
1690	-35016.4	1584	15450
1691	-35030.6	1585	14991.5
1692	-35764.9	1586	14716.9
1693	-35704.2	1587	16173.7
1694	-35058	1588	15558.2
1695	-35907.3	1589	14224.3
1696	-36199.3	1590	14952.3
1697	-35373.4	1591	15570.2
1698	-34389.8	1592	15713.2
1699	-35568.2	1593	16361.4
1700	-35668.4	1594	15550.7
1701	-36530	1595	15254.3
1702	-35594.3	1596	16397.9
1703	-35559.7	1597	14786.4
1704	-36685.8	1598	15416.6
1705	-35804.6	1599	13476.9
1706	-35554	1600	14258.8
1707	-36197.5	1601	14873.9
1708	-36621.4	1602	15108.5
1709	-35996.8	1603	15702.4
1710	-34908.9	1604	15458.3
1711	-35703.7	1605	16461.4
1712	-35228.8	1606	16008.4
1713	-35375.6	1607	13619.3
1714	-34252.3	1608	13535.1
1715	-34816.2	1609	14132.2
1716	-35531.3	1610	15040.7
1717	-35992.6	1611	14957.9
1718	-36116.6	1612	16209.2
1719	-34621.3	1613	16423.6
1720	-34641	1614	15610.2
1721	-34973.3	1615	16687
1722	-34277.7	1616	16811.7
1723	-34747.1	1617	15923.8
1724	-35096.6	1618	15123.5
1725	-34626.2	1619	14458.3
1726	-33743.1	1620	14209.3
1727	-34632.5	1621	14842.4
1728	-35003.5	1622	14116.5
1729	-35832.3	1623	14109.3
1730	-35229.2	1624	15730.6
1731	-34823.7	1625	16954.5
1732	-34239.2	1626	15817.6
1733	-34895.4	1627	16565.3
1734	-34161.1	1628	15270.5
1735	-32807.3	1629	14655.8
1736	-35445.4	1630	13346.9
1737	-35369.4	1631	15062.4
1738	-34791.6	1632	13684.1
1739	-35471.9	1633	14867.6
1740	-35236.7	1634	16046.3
1741	-35230.5	1635	14815.8
1742	-34359.7	1636	15382.8
1743	-34255.9	1637	15689.3
1744	-34500.3	1638	14842.5
1745	-34367.7	1639	14425.4
1746	-34302.1	1640	14239.5
1747	-34732.1	1641	14718.1
1748	-35326.6	1642	15712.1
1749	-35326.2	1643	14982.7
1750	-35059.5	1644	15130.9
1751	-35260.5	1645	15144.9
1752	-35761.5	1646	15102.3
1753	-35378.3	1647	13411.4
1754	-35463.3	1648	12871.3
1755	-34714.1	1649	12957.4
1756	-34449.7	1650	14511.5
1757	-35062.5	1651	15443.3
1758	-36274.1	1652	14902.7
1759	-36343	1653	15222.5
1760	-37019	1654	14994.8
1761	-36283.7	1655	13256.2
1762	-35916.7	1656	13794.1
1763	-35839.7	1657	13304.6
1764	-35656.6	1658	15007.1
1765	-36974.2	1659	12864.8
1766	-36592.7	1660	13569.7
1767	-36387.1	1661	13839.6
1768	-36489.7	1662	11327.3
1769	-35732.9	1663	12031.1
1770	-35535.5	1664	13294.7
1771	-37069.8	1665	13389.4
1772	-36381.1	1666	14170.2
1773	-36125.5	1667	13760.5
1774	-34871.7	1668	14167.1
1775	-34823.2	1669	15160.5
1776	-34103.6	1670	15426.1
1777	-34200.5	1671	13977.3
1778	-35423.9	1672	12547.7
1779	-36240.7	1673	14176.1
1780	-36331.1	1674	15018.1
1781	-36236.5	1675	14536.8
1782	-36609.3	1676	13321.9
1783	-35554	1677	12505.6
1784	-35545.7	1678	13964.4
1785	-35697.4	1679	13934.8
1786	-35840.2	1680	13635.8
1787	-36119.4	1681	14155.1
1788	-35591.8	1682	16071.6
1789	-36073.3	1683	11865.2
1790	-35058.4	1684	12706.3
1791	-34619.1	1685	13894.4
1792	-34895.5	1686	14299.8
1793	-35598.6	1687	13717.6
1794	-36044.8	1688	13766.7
1795	-35181.3	1689	15509.1
1796	-35334.3	1690	15016.2
1797	-35266.9	1691	14143.5
1798	-34886.4	1692	15405.3
1799	-35368.2	1693	15292.4
1800	-36165.2	1694	14571.1
1801	-37173.9	1695	12371.5
1802	-36599.5	1696	13644.3
1803	-36228.3	1697	14467.6
1804	-35648.2	1698	15586.4
1805	-34299.8	1699	17108.1
1806	-33550.9	1700	17513.9
1807	-33948.2	1701	16982.7
1808	-34258.5	1702	15614.7
1809	-34620.7	1703	14855.7
1810	-34959.5	1704	14222.1
1811	-35682.9	1705	12865
1812	-35211.3	1706	12648.9
1813	-35013.8	1707	11557.2
1814	-36290.8	1708	11111.1
1815	-35030.6	1709	12470.4
1816	-35892.7	1710	15277.3
1817	-35409.7	1711	14078.4
1818	-35984.4	1712	13973.6
1819	-36159	1713	13537.6
1820	-35827.6	1714	14683.5
1821	-34911	1715	14018
1822	-34937.3	1716	13197.4
1823	-35730.7	1717	11808.8
1824	-35409.8	1718	11964.8
1825	-35375.7	1719	13171.6
1826	-35541.2	1720	13145.4
1827	-36071.6	1721	14401.6
1828	-34895.4	1722	14644.1
1829	-34272	1723	11887.8
1830	-34670.3	1724	13216.7
1831	-34707.9	1725	13115.3
1832	-34704	1726	14777.9
1833	-35057.3	1727	13633
1834	-34994.6	1728	12401.7
1835	-35149.5	1729	12052.2
1836	-35364.2	1730	13069.1
1837	-35147.8	1731	10901.5
1838	-35729.1	1732	11419.4
1839	-35111.3	1733	13114.6
1840	-34858.1	1734	9982.8
1841	-34621.2	1735	11664.8
1842	-35696.2	1736	13098.6
1843	-36404.5	1737	12536.3
1844	-35742.4	1738	12429.2
1845	-35993.1	1739	11658.7
1846	-35979.4	1740	12053.1
1847	-35924	1741	11018.9
1848	-35436.5	1742	9331.98
1849	-35060.3	1743	8858.14
1850	-35305.4	1744	11308.9
1851	-34945.3	1745	9865.5
1852	-34488.9	1746	10233.2
1853	-34483.3	1747	10755.3
1854	-35145.3	1748	10878.6
1855	-35815.5	1749	11314.7
1856	-35530.7	1750	11857
1857	-36422.7	1751	10496.1
1858	-36191.2	1752	11346.8
1859	-36580.8	1753	14204.7
1860	-35407.3	1754	12052.1
1861	-35216.5	1755	12067.9
1862	-34752.4	1756	12798.2
1863	-34044.1	1757	11392.6
1864	-34714.7	1758	11162.4
1865	-35122.4	1759	11632.6
1866	-34949.9	1760	12246.5
1867	-35279.6	1761	11674.6
1868	-34555.3	1762	12133.5
1869	-34094.8	1763	12996.7
1870	-34720.2	1764	12102
1871	-34928.1	1765	10917
1872	-35056.3	1766	10827.6
1873	-35627.5	1767	11407.1
1874	-35530.7	1768	11642.4
1875	-34836	1769	13154.2
1876	-35226.4	1770	12701.8
1877	-35142.9	1771	11382.6
1878	-35184.2	1772	10100.3
1879	-35535.6	1773	9642.04
1880	-35989.8	1774	10029.3
1881	-36632	1775	12964
1882	-36545.2	1776	12425
1883	-36325	1777	10666
1884	-35973.7	1778	10057.3
1885	-35767.5	1779	11101.3
1886	-37143.9	1780	12333.9
1887	-36086.2	1781	12328.8
1888	-36924.9	1782	11751.7
1889	-37666.7	1783	10492.5
1890	-36578.7	1784	12927
1891	-36933.7	1785	12884.5
1892	-36105.1	1786	12256.9
1893	-36881.9	1787	10756
1894	-36735.8	1788	12571.4
1895	-37397.9	1789	11873.9
1896	-37417.6	1790	12171.5
1897	-37039.2	1791	11739.2
1898	-36689.5	1792	13160.3
1899	-35935.8	1793	12314
1900	-35573.5	1794	14363.1
1901	-35864.2	1795	12903.7
1902	-36230.9	1796	13414.1
1903	-36947.1	1797	14017.5
1904	-36801.5	1798	13290.9
1905	-36482.3	1799	12320.3
1906	-37212.7	1800	12816.3
1907	-36071.9	1801	12394.4
1908	-35299.7	1802	13091.5
1909	-34816.6	1803	12652.3
1910	-34670.7	1804	12483.7
1911	-34182	1805	14702.8
1912	-34914.8	1806	13234.3
1913	-36042.9	1807	14041.6
1914	-35207.3	1808	13955.7
1915	-33924.9	1809	12115.8
1916	-33791.8	1810	13543.2
1917	-35423.9	1811	13287.8
1918	-35920.5	1812	11422
1919	-35438.6	1813	11716.7
1920	-35405.8	1814	12656.9
1921	-34781.5	1815	12301.1
1922	-34960.2	1816	12560.2
1923	-34675.4	1817	13523.1
1924	-34208.6	1818	12985.8
1925	-34556	1819	12587.6
1926	-33799.3	1820	11350.7
1927	-34921.7	1821	11095.5
1928	-34112.9	1822	10189.9
1929	-34320.5	1823	11113.2
1930	-34372.3	1824	11856.3
1931	-34231.2	1825	11344.3
1932	-33826.2	1826	11269.9
1933	-34425.2	1827	11530.8
1934	-35052.6	1828	11408
1935	-34862.1	1829	10361.2
1936	-35043	1830	9446.36
1937	-34737.5	1831	10024.7
1938	-34535.5	1832	9496.32
1939	-34462.2	1833	10961.8
1940	-35721.8	1834	11548.9
1941	-35232.6	1835	10271
1942	-35382	1836	10430.1
1943	-35890	1837	10612.4
1944	-36103	1838	10144.2
1945	-35921.9	1839	9892.12
1946	-35658.4	1840	11196.3
1947	-35349.4	1841	11655.5
1948	-35984.1	1842	12010.2
1949	-35762	1843	13389.9
1950	-34438.1	1844	13752.7
1951	-34128.4	1845	13391.8
1952	-34153.4	1846	12023.2
1953	-34571.5	1847	11128.9
1954	-34434.5	1848	9326.33
1955	-34500	1849	11528.9
1956	-34340.3	1850	11209.4
1957	-35485.2	1851	10375.5
1958	-35121.5	1852	11443.1
1959	-36034.9	1853	11716.1
1960	-35151.8	1854	11522.6
1961	-33826.2	1855	11736.6
1962	-33602.2	1856	12414.4
1963	-34790.5	1857	12457.2
1964	-33876.1	1858	10827.3
1965	-34228.9	1859	10491.8
1966	-35138.5	1860	11329.4
1967	-35066.3	1861	12826.9
1968	-35157.6	1862	11690.4
1969	-35843.9	1863	11130.8
1970	-36345.7	1864	11048.7
1971	-36094.6	1865	11046.9
1972	-35969.5	1866	9831.38
1973	-35134.9	1867	10172.3
1974	-35844.3	1868	10421.5
1975	-35301.3	1869	11982.8
1976	-34659.4	1870	11105.2
1977	-33848.4	1871	12611.1
1978	-33905.9	1872	10934.6
1979	-34405.4	1873	10049.7
1980	-34839.6	1874	10484.7
1981	-34733.7	1875	11162.5
1982	-34624.3	1876	11727.2
1983	-34586.1	1877	10993.7
1984	-34489.3	1878	11245.9
1985	-34721.7	1879	10808.6
1986	-34898	1880	9358.08
1987	-34437.2	1881	9546.77
1988	-34180.4	1882	9490.3
1989	-34432.9	1883	10115.6
1990	-35238.8	1884	9938.16
1991	-34836.8	1885	10592.4
1992	-35041.4	1886	9051.87
1993	-35209.4	1887	9004.2
1994	-35492.3	1888	8089.73
1995	-35327.8	1889	9997.07
1996	-35127.8	1890	11001.5
1997	-35717.8	1891	12080
1998	-34636.3	1892	10841
1999	-34571	1893	10736.5
2000	-34357.1	1894	9095.09
2001	-35507	1895	9495.45
2002	-36403.3	1896	8947.82
2003	-36842.2	1897	9333.87
2004	-36481.3	1898	9976.19
2005	-35837.3	1899	10209
2006	-35804.2	1900	10115.4
2007	-36365.9	1901	10776.2
2008	-36203.9	1902	10097.7
2009	-35929.7	1903	8874.57
2010	-35054	1904	10099.2
2011	-34974.8	1905	9819.68
2012	-35322.1	1906	8628.35
2013	-34931.8	1907	8886.61
2014	-35180.7	1908	10274.4
2015	-35109.8	1909	9174.92
2016	-35337.5	1910	9594.63
2017	-35020.7	1911	10015.2
2018	-34458.7	1912	8847.16
2019	-34145.7	1913	8827.73
2020	-34856.5	1914	10232.5
2021	-35172.1	1915	10274.7
2022	-35918.7	1916	10255.1
2023	-35432.6	1917	9879.44
2024	-35390.6	1918	10713.3
2025	-35364.7	1919	10064.6
2026	-34631.9	1920	8752.06
2027	-33934.7	1921	8272.98
2028	-35387.7	1922	9030.05
2029	-35330.3	1923	9771.75
2030	-35132.1	1924	9619.03
2031	-34567.5	1925	10466
2032	-35032.7	1926	10002.3
2033	-34875.7	1927	10107.4
2034	-33760.7	1928	10179.5
2035	-34566.3	1929	9608.52
2036	-34682.7	1930	9753.01
2037	-33810.7	1931	10694.3
2038	-34304.9	1932	10976.5
2039	-33987.5	1933	9467.05
2040	-34293.5	1934	10085
2041	-33980.7	1935	11278.8
2042	-34536.4	1936	10092.1
2043	-35624.7	1937	9480.64
2044	-34797.2	1938	11206.5
2045	-34990.4	1939	11638
2046	-34770.7	1940	10607.5
2047	-35220.5	1941	9223.57
2048	-34340.3	1942	10431.2
2049	-34453.1	1943	8431.14
2050	-33180.4	1944	10462.1
2051	-33554.7	1945	11767.3
2052	-34122.4	1946	11398.8
2053	-34732	1947	11253.5
2054	-34654.3	1948	11843.5
2055	-34341.4	1949	11009.3
2056	-34861.6	1950	11566.3
2057	-35011.9	1951	11015.4
2058	-35200.1	1952	9999.02
2059	-34506.2	1953	11396.8
2060	-34535	1954	11350.6
2061	-34016	1955	11213.6
2062	-34670.5	1956	10484.3
2063	-33999.6	1957	10002.4
2064	-34489.1	1958	10525.7
2065	-34086	1959	10175.3
2066	-34156.5	1960	9990.27
2067	-34810.6	1961	10414
2068	-34660.2	1962	7520.03
2069	-34845	1963	8568.76
2070	-34769.8	1964	9191.6
2071	-34468.7	1965	10350
2072	-35256.4	1966	8304.99
2073	-35043.2	1967	8336.97
2074	-34968.8	1968	9150.75
2075	-35728.4	1969	8047.43
2076	-34643.3	1970	8180.7
2077	-35130.9	1971	9439.17
2078	-34903	1972	9005.49
2079	-34705.5	1973	8842.96
2080	-34393.2	1974	10246.3
2081	-34611.2	1975	9367.7
2082	-34138.4	1976	9691.75
2083	-34722.6	1977	10466.3
2084	-34130.8	1978	10747.7
2085	-34520.5	1979	11296.7
2086	-34670.4	1980	10559.1
2087	-35080.1	1981	9810.27
2088	-35764.5	1982	8462.15
2089	-36212	1983	8668.86
2090	-35793.7	1984	7672.29
2091	-35289.5	1985	8857.43
2092	-35578	1986	7923.68
2093	-35857.4	1987	8356.03
2094	-35296.6	1988	7282.66
2095	-35006	1989	9443.55
2096	-34738.5	1990	10562.3
2097	-34618.1	1991	10853.2
2098	-34385.5	1992	9730.7
2099	-34518.2	1993	10416.2
2100	-35097.4	1994	9906.38
2101	-34842.1	1995	10245
2102	-35079	1996	9281.83
2103	-34508.8	1997	9548.88
2104	-35009.9	1998	8478.47
2105	-36024.4	1999	5700.39
2106	-35811.9	2000	6672.4
2107	-35512.6	2001	6443.73
2108	-34568.3	2002	8276.91
2109	-35032.5	2003	7158.89
2110	-35022.3	2004	7210.32
2111	-34047.6	2005	7089.76
2112	-34697.2	2006	7802.55
2113	-34511.8	2007	8824.58
2114	-34609	2008	6919.76
2115	-34824.8	2009	1477.16
2116	-34248.2	2010	8229.35
2117	-35119.9	2011	8124.2
2118	-34902	2012	9005.82
2119	-34784	2013	9056.71
2120	-34103.5	2014	9256.92
2121	-34824.6	2015	8497.6
2122	-35015.7	2016	9700.55
2123	-34608.7	2017	10610
2124	-34757	2018	11067.2
2125	-34492	2019	10110.7
2126	-35073.3	2020	8653.52
2127	-34627.8	2021	9870.08
2128	-35043.9	2022	9005.15
2129	-34625.8	2023	9141.36
2130	-34163.4	2024	9407.51
2131	-34446.2	2025	9967.53
2132	-34895.2	2026	9876.97
2133	-35539.7	2027	10048.1
2134	-35522.3	2028	10023.4
2135	-34819.1	2029	10835.4
2136	-34204.1	2030	9000.72
2137	-33167.4	2031	8424.34
2138	-33685.7	2032	7362.92
2139	-33963.4	2033	7042.32
2140	-34561.6	2034	9170.22
2141	-34567.9	2035	6639.69
2142	-34662.5	2036	8705.85
2143	-34368.7	2037	9520.16
2144	-33913	2038	10214.9
2145	-33735.5	2039	10949.6
2146	-34460.2	2040	10606.4
2147	-35320	2041	9249.05
2148	-35669.1	2042	8572.51
2149	-36408	2043	7817.11
2150	-36324.8	2044	8151.1
2151	-35521.1	2045	8023.23
2152	-34648.1	2046	9205.88
2153	-33936.8	2047	8710.09
2154	-33974.4	2048	9005.74
2155	-34173.2	2049	8189.62
2156	-34143	2050	8962.71
2157	-35241.8	2051	9665.38
2158	-35872.8	2052	8955.87
2159	-35316.9	2053	8957.45
2160	-35500.7	2054	9385.89
2161	-35397.1	2055	7625.4
2162	-34936	2056	8380.45
2163	-34980.4	2057	9471.31
2164	-34839.2	2058	10065.2
2165	-34436.6	2059	10169.1
2166	-35052.7	2060	10102.5
2167	-34660.7	2061	9332.04
2168	-34047.5	2062	10173.7
2169	-34464.6	2063	9106.86
2170	-34577.3	2064	10448.5
2171	-34549.3	2065	9212.16
2172	-34207.3	2066	9025.95
2173	-35133.3	2067	7218.09
2174	-34084.8	2068	7728.72
2175	-33644.2	2069	8277.95
2176	-33584.6	2070	7291.56
2177	-33022.7	2071	8485.66
2178	-34374.2	2072	9116.46
2179	-34704.7	2073	7429.38
2180	-35001.9	2074	7378.64
2181	-34811.9	2075	7151.9
2182	-34787.9	2076	7033.95
2183	-33693.1	2077	7853.09
2184	-34940.8	2078	8904.24
2185	-34751.1	2079	8108.16
2186	-34857	2080	7979.3
2187	-35017	2081	8885.8
2188	-34995.6	2082	9405.48
2189	-35011.7	2083	7903.27
2190	-35511.3	2084	8398.27
2191	-35758	2085	8508.83
2192	-35410.8	2086	8395.46
2193	-35572.2	2087	9265.63
2194	-35260.8	2088	7890.2
2195	-35247.6	2089	6499.05
2196	-35867.7	2090	6960.85
2197	-35980.7	2091	9259.66
2198	-35361.5	2092	8478.25
2199	-35693.2	2093	8325.71
2200	-35025.8	2094	9126.48
2201	-34996.9	2095	8742.11
2202	-35224.6	2096	8637.58
2203	-34736	2097	6812.63
2204	-34986.8	2098	8152.83
2205	-35501.8	2099	9092.68
2206	-35625.9	2100	9568.45
2207	-35210.5	2101	9145.96
2208	-33615.4	2102	9482.89
2209	-33861.7	2103	7027.09
2210	-34712.2	2104	7589.19
2211	-34933.9	2105	8129.48
2212	-35098.8	2106	7524.81
2213	-34731.9	2107	5626.79
2214	-35291.2	2108	7467.98
2215	-34948.2	2109	8341.6
2216	-34214.1	2110	8142.16
2217	-34871.8	2111	8370.25
2218	-34885.7	2112	6986.01
2219	-34455.6	2113	8800.39
2220	-34745.4	2114	7839.76
2221	-35750.8	2115	8291.88
2222	-35173.6	2116	9468.92
[truncated: 50 more rows]

## Sheet: Fig. 2a
	HCOOH	error bar	CH3OH	error bar	CH3COOH	error bar	C2H6	error bar	CO2	error bar	CH3COOH selectivity	error bar
Pd/WO3	4.3	0.88	51.8	2.9	8.21	1.1	3.5	0.21	1.6	0.15	14.5	0.63
PdO/Pd–WO3-1	3.7	0.62	47.2	3.1	15.8	1.3	4.1	0.24	1.4	0.17	24.8	0.82
PdO/Pd–WO3-2	2.4	0.5	42.2	2.3	62.5	3.2	3.37	0.18	1.1	0.15	60.2	1.32
PdO/Pd–WO3-3	1.3	0.23	36.6	1.86	43.5	3.1	2.85	0.19	1.32	0.09	47.2	1.23
PdO/Pd–WO3-4	0.5	0.03	22.4	1.6	13.6	1.6	2.12	0.27	1.32	0.16	32.2	0.83
PdO/Pd–WO3-5	0	0	11.5	0.9	3.5	0.5	0.75	0.01	2.76	0.26	17.8	0.77

## Sheet: Fig. 2b
Time	CH3COOH	CH3OH	CH4 conversio rate
0	0	0	/
1	55.6	37.3	148.5
2	127.3	75.4	181.5
3	176.6	106.3	129.5
4	205.4	132.5	83.8
5	218.2	150.7	41.8
6	226.2	163.3	27.6
7	230.3	172.6	16.5
8	232.3	177.2	9.6

## Sheet: Fig. 2c
Time	CH3COOH	CH3OH	HCOOH	Time	CH3COOH	CH3OH	HCOOH	Time	CH3COOH	CH3OH	HCOOH
0	0	0	0	4	0	0	0	8	0	0	0
1	50.6	42.3	2.3	5	57.6	51.3	1.3	9	52.6	45.3	3.2
2	117.3	65.4	3.2	6	137.3	76.4	4.2	10	107.3	71.4	4.8
3	166.6	96.3	5.1	7	178.6	103.3	6.1	11	159.6	94.3	6.9
4	205.6	112.5	6.3	8	193.4	122.5	7.3	12	191.4	105.5	8.2

## Sheet: Fig. 3a
3299.61	0.00401	-0.05	-0.00151	0.40042	0.59794	0.19434
3297.68	0.00396	-0.0516	-0.00277	0.39966	0.59761	0.19378
3295.75	0.00469	-0.05097	-0.0041	0.39893	0.59745	0.19321
3293.82	0.00557	-0.04873	-0.00451	0.39918	0.59747	0.1945
3291.89	0.00625	-0.04615	-0.00346	0.40126	0.59722	0.19675
3289.96	0.00674	-0.04449	-0.00155	0.40371	0.59666	0.19862
3288.04	0.00692	-0.04451	-9e-05	0.4044	0.59621	0.19972
3286.11	0.00655	-0.0458	4e-05	0.4037	0.59639	0.19948
3284.18	0.00566	-0.04742	-0.00093	0.4034	0.59738	0.19889
3282.25	0.00519	-0.04838	-0.00236	0.40326	0.59825	0.19859
3280.32	0.00576	-0.04773	-0.00321	0.40231	0.59855	0.1984
3278.39	0.00641	-0.04625	-0.00323	0.40152	0.59828	0.19957
3276.47	0.00615	-0.04641	-0.00344	0.40172	0.597	0.20121
3274.54	0.00546	-0.04842	-0.00386	0.40195	0.59556	0.20086
3272.61	0.00524	-0.04997	-0.00379	0.40218	0.59552	0.19965
3270.68	0.00539	-0.04999	-0.00335	0.40342	0.59668	0.19958
3268.75	0.00532	-0.04874	-0.00282	0.40464	0.5979	0.20036
3266.82	0.00507	-0.04711	-0.00232	0.40437	0.59849	0.20107
3264.89	0.00526	-0.04548	-0.00155	0.40372	0.59892	0.20147
3262.97	0.00556	-0.04371	-0.00089	0.40368	0.59936	0.20146
3261.04	0.00526	-0.04337	-0.00132	0.40318	0.59898	0.2009
3259.11	0.00498	-0.04527	-0.0021	0.40194	0.59823	0.19983
3257.18	0.00533	-0.04742	-0.00202	0.40062	0.59818	0.19894
3255.25	0.00561	-0.04884	-0.00154	0.39933	0.59828	0.19846
3253.32	0.0053	-0.04935	-0.00135	0.3986	0.59809	0.19852
3251.4	0.00529	-0.04801	-0.00086	0.39963	0.59788	0.20024
3249.47	0.00598	-0.0457	7e-05	0.4024	0.59779	0.20283
3247.54	0.00609	-0.04496	0.00011	0.40539	0.59782	0.20317
3245.61	0.0053	-0.04627	-0.00067	0.4073	0.59786	0.2013
3243.68	0.0051	-0.04737	-0.00041	0.40792	0.59765	0.20074
3241.75	0.00568	-0.04672	0.00133	0.40688	0.5979	0.20208
3239.82	0.00579	-0.04576	0.00295	0.40417	0.59866	0.20231
3237.9	0.00554	-0.04592	0.00352	0.40236	0.5986	0.2005
3235.97	0.00561	-0.04628	0.00339	0.4033	0.59794	0.1989
3234.04	0.00567	-0.04569	0.00273	0.40489	0.59763	0.19913
3232.11	0.00575	-0.04418	0.00237	0.40541	0.59773	0.20063
3230.18	0.0062	-0.04299	0.00336	0.4057	0.59884	0.20162
3228.25	0.00661	-0.04344	0.00413	0.40557	0.60021	0.20074
3226.32	0.00651	-0.04494	0.00278	0.40418	0.60042	0.19871
3224.4	0.00613	-0.04604	0.0013	0.40344	0.6	0.19732
3222.47	0.00603	-0.0464	0.00163	0.40418	0.59979	0.19719
3220.54	0.00605	-0.04643	0.00241	0.40406	0.59909	0.19796
3218.61	0.00601	-0.04607	0.00298	0.40258	0.59852	0.19911
3216.68	0.00607	-0.04546	0.00335	0.40124	0.59823	0.19951
3214.75	0.00609	-0.04601	0.00276	0.401	0.59776	0.19854
3212.83	0.00595	-0.04809	0.00232	0.40178	0.59734	0.19768
3210.9	0.00575	-0.04934	0.00289	0.4024	0.59726	0.19844
3208.97	0.00567	-0.04822	0.00338	0.40251	0.59796	0.19971
3207.04	0.00594	-0.04627	0.00345	0.40248	0.59969	0.19994
3205.11	0.00637	-0.04552	0.00309	0.40211	0.60085	0.19897
3203.18	0.00663	-0.04625	0.00182	0.40172	0.60043	0.19723
3201.25	0.00664	-0.04705	0.00096	0.40186	0.6001	0.19608
3199.33	0.0065	-0.04638	0.00178	0.40256	0.60077	0.19679
3197.4	0.00634	-0.04459	0.00294	0.40381	0.60139	0.19866
3195.47	0.00612	-0.04337	0.00315	0.40525	0.602	0.20014
3193.54	0.00586	-0.04384	0.00274	0.40575	0.60306	0.20042
3191.61	0.00603	-0.04526	0.00229	0.40492	0.60378	0.1998
3189.68	0.00666	-0.04633	0.00164	0.40362	0.60333	0.19865
3187.76	0.0069	-0.04686	0.00081	0.40288	0.60214	0.19707
3185.83	0.00656	-0.04704	0.00015	0.40271	0.60135	0.1957
3183.9	0.00625	-0.04717	-0.00013	0.4021	0.60173	0.19535
3181.97	0.00613	-0.04763	0.00054	0.40121	0.60247	0.19615
3180.04	0.00616	-0.04798	0.00201	0.40154	0.6023	0.19703
3178.11	0.00647	-0.04827	0.00236	0.40253	0.60108	0.19682
3176.18	0.00689	-0.04911	0.00043	0.40213	0.59923	0.19533
3174.26	0.00744	-0.04969	-0.00161	0.40043	0.5985	0.19406
3172.33	0.00814	-0.04978	-0.00191	0.39926	0.59966	0.19427
3170.4	0.0084	-0.05033	-0.00171	0.39892	0.6012	0.19518
3168.47	0.00791	-0.05106	-0.00171	0.39848	0.60263	0.19586
3166.54	0.00728	-0.05139	-0.00196	0.39759	0.60338	0.19608
3164.61	0.00699	-0.05121	-0.00222	0.39742	0.60257	0.19629
3162.69	0.00698	-0.0513	-0.00243	0.39801	0.60078	0.19619
3160.76	0.00736	-0.05229	-0.0027	0.39868	0.59917	0.19559
3158.83	0.00765	-0.05288	-0.00223	0.40019	0.59866	0.19565
3156.9	0.0073	-0.05183	-0.00122	0.40193	0.59903	0.19569
3154.97	0.00727	-0.05113	-0.00123	0.40193	0.59958	0.19393
3153.04	0.00765	-0.05142	-0.00192	0.40133	0.601	0.19267
3151.11	0.00764	-0.05143	-0.00166	0.40188	0.60345	0.19372
3149.19	0.00712	-0.05149	5e-05	0.4027	0.60505	0.19489
3147.26	0.00676	-0.05208	0.00054	0.40146	0.60368	0.19339
3145.33	0.00701	-0.05207	-0.00105	0.39936	0.60117	0.19132
3143.4	0.00744	-0.05201	-0.00218	0.39831	0.59971	0.19083
3141.47	0.00764	-0.05251	-0.00127	0.39908	0.59956	0.19228
3139.54	0.00788	-0.05251	0.00016	0.40109	0.59937	0.19445
3137.62	0.00838	-0.05218	-0.00098	0.40177	0.59905	0.19502
3135.69	0.00844	-0.05212	-0.00253	0.40169	0.59968	0.19473
3133.76	0.00797	-0.05161	-0.00195	0.40245	0.60021	0.19521
3131.83	0.00751	-0.05106	-0.00016	0.40362	0.59934	0.19641
3129.9	0.00759	-0.05144	-0.00046	0.40323	0.59758	0.19568
3127.97	0.00796	-0.05189	-0.00125	0.40185	0.59709	0.19385
3126.04	0.00802	-0.05164	0	0.40148	0.59883	0.19407
3124.12	0.00741	-0.05103	0.0023	0.4033	0.60218	0.19705
3122.19	0.0066	-0.051	0.00264	0.40522	0.6035	0.19986
3120.26	0.00673	-0.05162	-0.001	0.40289	0.60078	0.19835
3118.33	0.00724	-0.05199	-0.004	0.39994	0.59891	0.19581
3116.4	0.00743	-0.05225	-0.00339	0.4	0.59959	0.19506
3114.47	0.00727	-0.05278	0.00086	0.4033	0.60203	0.19665
3112.55	0.00721	-0.05329	0.00283	0.40567	0.60259	0.19829
3110.62	0.00769	-0.05296	-0.00076	0.40309	0.60055	0.19726
3108.69	0.00793	-0.05223	-0.00321	0.40085	0.60018	0.19644
3106.76	0.00763	-0.05204	-0.00253	0.40155	0.60196	0.19743
3104.83	0.00735	-0.05314	-0.0009	0.40431	0.60368	0.1995
3102.9	0.00749	-0.05434	-0.00286	0.40377	0.60231	0.19931
3100.97	0.00775	-0.0538	-0.00544	0.40086	0.6004	0.19772
3099.05	0.00798	-0.05212	-0.00521	0.40104	0.60041	0.1982
3097.12	0.0075	-0.04998	-0.00241	0.40505	0.60334	0.20197
3095.19	0.00637	-0.04857	0.00054	0.4082	0.60708	0.20568
3093.26	0.00662	-0.04886	-0.00121	0.40388	0.60474	0.20226
3091.33	0.00741	-0.04914	-0.00361	0.39985	0.60199	0.19885
3089.4	0.00769	-0.04866	-0.00319	0.40007	0.60311	0.2
3087.48	0.00777	-0.04727	-0.0002	0.40345	0.60672	0.20371
3085.55	0.0079	-0.04679	0.0016	0.40544	0.60751	0.20473
3083.62	0.00793	-0.04896	-0.00157	0.40229	0.60298	0.2001
3081.69	0.00776	-0.05042	-0.00373	0.39999	0.60105	0.19704
3079.76	0.00745	-0.0502	-0.00272	0.40028	0.60343	0.19744
3077.83	0.00715	-0.04934	0.00012	0.40238	0.60764	0.2006
3075.9	0.00749	-0.04949	-3e-05	0.40225	0.60718	0.20209
3073.98	0.00802	-0.04986	-0.00337	0.39903	0.60254	0.1995
3072.05	0.00781	-0.04921	-0.00475	0.39807	0.60029	0.19775
3070.12	0.00718	-0.04762	-0.00302	0.40039	0.60064	0.19883
3068.19	0.0071	-0.04564	0.00176	0.40455	0.60377	0.20225
3066.26	0.00801	-0.04648	0.00298	0.40377	0.60498	0.20171
3064.33	0.00835	-0.04943	-0.00216	0.3986	0.60059	0.19703
3062.41	0.00807	-0.05072	-0.00581	0.39629	0.59721	0.19524
3060.48	0.00775	-0.05038	-0.00562	0.3971	0.597	0.19707
3058.55	0.00744	-0.04972	-0.00124	0.39965	0.59923	0.20105
3056.62	0.00718	-0.05055	0.00039	0.39947	0.59996	0.20121
3054.69	0.00732	-0.05194	-0.00471	0.3962	0.59738	0.1969
3052.76	0.00747	-0.05208	-0.00818	0.39462	0.59556	0.19434
3050.83	0.00723	-0.05063	-0.00752	0.39575	0.59625	0.19495
3048.91	0.00692	-0.04879	-0.00513	0.39831	0.59809	0.19706
3046.98	0.00721	-0.04942	-0.00618	0.39778	0.59712	0.19624
3045.05	0.00766	-0.05132	-0.0095	0.39476	0.59471	0.19364
3043.12	0.00776	-0.05171	-0.01095	0.39372	0.59431	0.19293
3041.19	0.00791	-0.05062	-0.01056	0.39494	0.59607	0.19378
3039.26	0.00854	-0.04906	-0.00972	0.39686	0.59853	0.19519
3037.34	0.00919	-0.04835	-0.0098	0.39682	0.59845	0.19563
3035.41	0.00905	-0.04864	-0.00992	0.39499	0.59656	0.19476
3033.48	0.00834	-0.04882	-0.00866	0.39415	0.59592	0.19444
3031.55	0.00772	-0.04849	-0.00698	0.39494	0.5965	0.19529
3029.62	0.00768	-0.04812	-0.00628	0.39665	0.59738	0.19632
3027.69	0.00819	-0.04894	-0.0076	0.39695	0.59662	0.19561
3025.76	0.00868	-0.05029	-0.00959	0.39528	0.59428	0.19383
3023.84	0.00872	-0.05013	-0.00932	0.39497	0.59383	0.19423
3021.91	0.00819	-0.0451	-0.00505	0.39853	0.59752	0.19852
3019.98	0.00763	-0.03416	0.00626	0.40972	0.60847	0.20961
3018.05	0.00835	-0.02387	0.03945	0.44507	0.63992	0.2435
3016.12	0.0121	-0.01001	0.15641	0.5696	0.74253	0.36775
3014.19	0.01093	-0.04574	0.21832	0.62639	0.78804	0.43835
3012.27	0.00674	-0.04748	0.07535	0.4741	0.66531	0.28071
3010.34	0.00754	-0.05062	0.02196	0.42224	0.62231	0.21982
3008.41	0.00879	-0.05181	0.00355	0.40558	0.60781	0.20215
3006.48	0.00858	-0.05168	-0.00315	0.39779	0.6012	0.19742
3004.55	0.00774	-0.05106	-0.00608	0.39426	0.59782	0.19509
3002.62	0.0074	-0.05007	-0.0077	0.39397	0.59639	0.19404
3000.69	0.00764	-0.04827	-0.00767	0.39565	0.59666	0.19473
2998.77	0.00793	-0.047	-0.00715	0.39676	0.59736	0.19561
2996.84	0.00809	-0.04712	-0.00815	0.39499	0.59649	0.19482
2994.91	0.00847	-0.04769	-0.00906	0.39263	0.59493	0.19353
2992.98	0.00884	-0.0483	-0.00845	0.39186	0.59404	0.19318
2991.05	0.0087	-0.04895	-0.00628	0.39337	0.59474	0.19483
2989.12	0.0081	-0.04905	-0.00404	0.39613	0.59693	0.1977
2987.2	0.00767	-0.04851	-0.00528	0.39555	0.59725	0.19693
2985.27	0.00752	-0.0484	-0.00716	0.39345	0.59614	0.19431
2983.34	0.00738	-0.04809	-0.00637	0.39386	0.59696	0.19393
2981.41	0.00731	-0.04656	-0.00277	0.39721	0.60093	0.19666
2979.48	0.00763	-0.04425	0.0023	0.40214	0.60648	0.20165
2977.55	0.0082	-0.04343	0.0035	0.40399	0.60702	0.20321
2975.62	0.00822	-0.04344	0.00158	0.40321	0.6045	0.20142
2973.7	0.00821	-0.04292	0.00179	0.40407	0.60512	0.20172
2971.77	0.00868	-0.04216	0.00511	0.40736	0.60907	0.20547
2969.84	0.00931	-0.04018	0.01171	0.41341	0.61566	0.21302
2967.91	0.00908	-0.03592	0.01788	0.42026	0.62226	0.22068
2965.98	0.00822	-0.03309	0.01743	0.42255	0.62387	0.22155
2964.05	0.00789	-0.03293	0.0153	0.42267	0.62342	0.22005
2962.12	0.00797	-0.03357	0.01618	0.42426	0.62465	0.22077
2960.2	0.00804	-0.03401	0.02091	0.42795	0.62878	0.22483
2958.27	0.00811	-0.03453	0.02512	0.42921	0.63155	0.22802
2956.34	0.00847	-0.03575	0.02197	0.42405	0.62654	0.22358
2954.41	0.0088	-0.0366	0.01844	0.42052	0.62191	0.21919
2952.48	0.00881	-0.0369	0.01764	0.42001	0.62102	0.21795
2950.55	0.00853	-0.03702	0.01951	0.42186	0.62277	0.21935
2948.63	0.00827	-0.03667	0.02399	0.42652	0.62668	0.22443
2946.7	0.00844	-0.03474	0.02532	0.42939	0.62949	0.22853
2944.77	0.00878	-0.03207	0.02339	0.42946	0.63044	0.22823
2942.84	0.00902	-0.02941	0.02442	0.43177	0.6334	0.2294
2940.91	0.00902	-0.02704	0.02909	0.43657	0.63921	0.2335
2938.98	0.00871	-0.02397	0.03818	0.44512	0.64901	0.24178
2937.05	0.00854	-0.01791	0.04958	0.45723	0.66065	0.25401
2935.13	0.00874	-0.01377	0.05373	0.46233	0.66487	0.25956
2933.2	0.00881	-0.01208	0.05583	0.46478	0.66815	0.26219
2931.27	0.00891	-0.0097	0.05999	0.47019	0.67442	0.26738
2929.34	0.00925	-0.00755	0.06594	0.47818	0.68128	0.27396
2927.41	0.00963	-0.00812	0.07182	0.48579	0.68555	0.27814
2925.48	0.00929	-0.01046	0.06912	0.48265	0.68237	0.27364
2923.56	0.00867	-0.01114	0.06263	0.47422	0.67657	0.26712
2921.63	0.00819	-0.01103	0.05912	0.46885	0.67247	0.26383
2919.7	0.00772	-0.01212	0.05937	0.46727	0.6708	0.26364
2917.77	0.00727	-0.01783	0.05798	0.46366	0.66565	0.26041
2915.84	0.00747	-0.02657	0.04372	0.44868	0.64901	0.24544
2913.91	0.00814	-0.03043	0.03035	0.43609	0.63702	0.2336
2911.98	0.00871	-0.03239	0.02413	0.43005	0.63217	0.22867
2910.06	0.00913	-0.03467	0.02192	0.4268	0.63014	0.2267
2908.13	0.00934	-0.03707	0.02209	0.42495	0.62953	0.22597
2906.2	0.00912	-0.03898	0.02049	0.42195	0.62677	0.22265
2904.27	0.00868	-0.03996	0.01587	0.41706	0.62088	0.21684
2902.34	0.00847	-0.04057	0.01327	0.41382	0.61654	0.21384
2900.41	0.00852	-0.04133	0.01235	0.41273	0.61399	0.21309
2898.49	0.00864	-0.04307	0.01179	0.41263	0.61277	0.21328
2896.56	0.00856	-0.04642	0.01062	0.41112	0.61168	0.21235
2894.63	0.00839	-0.04918	0.00669	0.40607	0.60809	0.20547
2892.7	0.00836	-0.04989	0.00253	0.40144	0.60426	0.198
2890.77	0.00838	-0.05034	0.00042	0.39976	0.60212	0.19398
2888.84	0.00848	-0.05142	5e-05	0.40023	0.60151	0.19228
2886.91	0.00867	-0.05258	0.00093	0.40179	0.60258	0.19152
2884.99	0.00889	-0.05331	-0.0002	0.40246	0.60348	0.19021
2883.06	0.00892	-0.05347	-0.00315	0.40084	0.60236	0.18793
2881.13	0.00868	-0.05396	-0.00615	0.39934	0.60135	0.18632
2879.2	0.00834	-0.05481	-0.00805	0.39906	0.60097	0.18594
2877.27	0.00816	-0.05594	-0.00911	0.39858	0.60082	0.18598
2875.34	0.0083	-0.0572	-0.00998	0.39697	0.5974	0.18502
2873.42	0.00862	-0.0577	-0.01145	0.39458	0.59401	0.18269
2871.49	0.00896	-0.05752	-0.01331	0.39189	0.59069	0.18081
2869.56	0.00905	-0.05782	-0.01456	0.39031	0.58841	0.18027
2867.63	0.00881	-0.0586	-0.0146	0.39	0.58796	0.18094
2865.7	0.00866	-0.05816	-0.01326	0.3909	0.58959	0.18314
2863.77	0.00874	-0.05556	-0.01081	0.39368	0.59255	0.18696
2861.84	0.00877	-0.05191	-0.00762	0.39799	0.59548	0.19148
2859.92	0.00871	-0.04859	-0.0042	0.40192	0.59743	0.1955
2857.99	0.00865	-0.04711	-0.00175	0.40342	0.60302	0.20293
2856.06	0.00859	-0.04814	0.00139	0.40227	0.60801	0.2099
2854.13	0.00861	-0.05067	0.00444	0.41075	0.60945	0.21431
2852.2	0.00869	-0.05187	0.00393	0.41631	0.60657	0.21462
2850.27	0.00876	-0.05418	0.00173	0.42017	0.60145	0.2122
2848.35	0.00884	-0.0568	-0.00049	0.42076	0.5967	0.21008
2846.42	0.00893	-0.05867	-0.00144	0.41381	0.59364	0.20929
2844.49	0.00894	-0.05971	-0.00103	0.40836	0.59219	0.20526
2842.56	0.00885	-0.06	-0.00016	0.40485	0.59106	0.20195
2840.63	0.00873	-0.05984	0.00103	0.40227	0.59004	0.19914
2838.7	0.00865	-0.05989	0.00212	0.40013	0.59012	0.19727
2836.77	0.00865	-0.06017	0.00048	0.39877	0.59162	0.19632
2834.85	0.00874	-0.05995	-0.0004	0.39802	0.594	0.19561
2832.92	0.00879	-0.05945	-0.00083	0.39747	0.59669	0.19518
2830.99	0.00877	-0.05889	-0.00099	0.39734	0.59708	0.19547
2829.06	0.00875	-0.05841	-0.00097	0.39753	0.59689	0.19632
2827.13	0.00873	-0.05798	-0.00092	0.39762	0.59717	0.19715
2825.2	0.00878	-0.05726	-0.00075	0.39795	0.59787	0.1979
2823.28	0.00888	-0.05635	-0.00062	0.39849	0.59818	0.19847
2821.35	0.00883	-0.05585	-0.00089	0.39846	0.59809	0.19847
2819.42	0.00864	-0.05541	-0.00137	0.39783	0.59793	0.19799
2817.49	0.00859	-0.05453	-0.002	0.39692	0.59766	0.19745
2815.56	0.00873	-0.05366	-0.00293	0.39632	0.59757	0.19719
2813.63	0.00881	-0.0529	-0.00378	0.3967	0.59787	0.19734
2811.7	0.00875	-0.0527	-0.00367	0.3978	0.5984	0.19784
2809.78	0.00877	-0.05211	-0.00258	0.39875	0.59899	0.1987
2807.85	0.00893	-0.0517	-0.00158	0.39905	0.59927	0.19987
2805.92	0.00913	-0.05163	-0.0012	0.39905	0.59941	0.2013
2803.99	0.0092	-0.05161	-0.00115	0.39937	0.59947	0.20229
2802.06	0.00897	-0.0515	-0.00113	0.39994	0.59933	0.202
2800.13	0.00863	-0.05158	-0.00119	0.4005	0.59913	0.20102
2798.21	0.00863	-0.05194	-0.00138	0.40113	0.59898	0.20045
2796.28	0.00884	-0.05209	-0.00088	0.40183	0.59902	0.20054
2794.35	0.00888	-0.05188	0.00057	0.40222	0.59903	0.20053
2792.42	0.00888	-0.05168	0.00178	0.40239	0.59906	0.2003
2790.49	0.00907	-0.05196	0.00185	0.40194	0.59946	0.20017
2788.56	0.00934	-0.05265	0.00132	0.40104	0.59978	0.19996
2786.63	0.00944	-0.05272	0.00069	0.40015	0.59946	0.19961
2784.71	0.0092	-0.05217	0.00011	0.39952	0.59902	0.19945
2782.78	0.00886	-0.05214	-0.00064	0.39917	0.59862	0.19946
2780.85	0.00881	-0.05247	-0.00157	0.39901	0.59812	0.19957
2778.92	0.0088	-0.05263	-0.00221	0.39888	0.59793	0.19961
2776.99	0.00851	-0.05258	-0.00218	0.39865	0.59801	0.19925
2775.06	0.00825	-0.0519	-0.00134	0.39877	0.59825	0.19912
2773.14	0.00836	-0.05093	-0.00027	0.39932	0.59901	0.19934
2771.21	0.00877	-0.05096	-5e-05	0.39926	0.59975	0.19851
2769.28	0.00914	-0.05156	-0.00066	0.39894	0.5997	0.19717
2767.35	0.00923	-0.05172	-0.00124	0.39915	0.59944	0.19697
2765.42	0.00908	-0.05194	-0.00162	0.39929	0.5992	0.19737
2763.49	0.00891	-0.05225	-0.00168	0.39923	0.59888	0.19751
2761.56	0.00887	-0.05195	-0.0012	0.39924	0.59909	0.19774
2759.64	0.00894	-0.05156	-0.00066	0.39921	0.60006	0.19799
2757.71	0.00898	-0.05151	-0.00059	0.3992	0.60079	0.19783
2755.78	0.00894	-0.05124	-0.00083	0.39892	0.60059	0.19735
2753.85	0.00888	-0.05082	-0.00121	0.39823	0.59998	0.19704
2751.92	0.00889	-0.05055	-0.00168	0.39767	0.59964	0.19721
2749.99	0.00894	-0.05039	-0.00195	0.3974	0.59967	0.19753
2748.07	0.00885	-0.0502	-0.00193	0.39725	0.6	0.19751
2746.14	0.00875	-0.04988	-0.00174	0.39728	0.60026	0.19734
2744.21	0.00885	-0.04955	-0.00129	0.39773	0.60083	0.19748
2742.28	0.00904	-0.04951	-0.00089	0.39847	0.60115	0.19788
2740.35	0.00912	-0.04962	-0.00114	0.39884	0.60055	0.1978
2738.42	0.00913	-0.04932	-0.00168	0.3989	0.59983	0.1973
2736.49	0.00927	-0.04847	-0.00164	0.39915	0.59969	0.19704
2734.57	0.00951	-0.04769	-0.00106	0.39939	0.59976	0.19707
2732.64	0.0095	-0.04749	-0.0006	0.39935	0.59964	0.19709
2730.71	0.00926	-0.04757	-0.00043	0.39927	0.59932	0.19711
2728.78	0.00906	-0.04756	-0.00036	0.39961	0.59903	0.19747
2726.85	0.00899	-0.04776	-0.00062	0.39993	0.59866	0.19787
2724.92	0.00905	-0.04831	-0.00133	0.39934	0.59788	0.19767
2723	0.0092	-0.04856	-0.00178	0.39842	0.59722	0.19721
2721.07	0.00921	-0.04824	-0.00135	0.39814	0.59715	0.197
2719.14	0.00912	-0.04778	-0.00048	0.3983	0.59727	0.19703
2717.21	0.00918	-0.04756	4e-05	0.39846	0.59722	0.19731
2715.28	0.00932	-0.04768	-5e-05	0.39875	0.59715	0.19775
2713.35	0.00933	-0.04792	-0.00032	0.39917	0.59734	0.19807
2711.42	0.00921	-0.04802	-0.00066	0.39934	0.59731	0.19789
2709.5	0.00912	-0.04827	-0.00127	0.39898	0.59661	0.19736
2707.57	0.00915	-0.04863	-0.00159	0.39861	0.59598	0.19712
2705.64	0.00927	-0.04883	-0.00131	0.39864	0.59581	0.19726
2703.71	0.00938	-0.0491	-0.00118	0.39845	0.59553	0.1973
2701.78	0.00935	-0.04952	-0.00142	0.3979	0.59527	0.19728
2699.85	0.00928	-0.04977	-0.00126	0.39789	0.59565	0.19779
2697.93	0.00929	-0.04979	-0.00057	0.39857	0.59631	0.19845
2696	0.00932	-0.04996	-0.00031	0.39898	0.59637	0.19828
2694.07	0.00928	-0.05035	-0.00058	0.39886	0.59571	0.19757
2692.14	0.00921	-0.05028	-0.00065	0.39889	0.59492	0.19719
2690.21	0.0092	-0.04966	-0.00065	0.39906	0.59447	0.19727
2688.28	0.00926	-0.04924	-0.00066	0.39898	0.59453	0.19758
2686.35	0.00933	-0.0494	-0.00031	0.39898	0.59481	0.19791
2684.43	0.00936	-0.0499	0.00012	0.39926	0.59498	0.19803
2682.5	0.0093	-0.05031	0.00021	0.39941	0.59496	0.19794
2680.57	0.00924	-0.05025	0.00026	0.39923	0.59478	0.19807
2678.64	0.00926	-0.04981	0.00052	0.39892	0.59458	0.19855
2676.71	0.00921	-0.04945	0.00064	0.39881	0.59449	0.19875
2674.78	0.00911	-0.04968	0.00054	0.39912	0.59428	0.19821
2672.85	0.00913	-0.05047	0.00046	0.39969	0.59403	0.19756
2670.93	0.00915	-0.05114	0.00048	0.40003	0.59398	0.19759
2669	0.00908	-0.05138	0.00052	0.39996	0.59362	0.19804
2667.07	0.00896	-0.05155	0.00045	0.39981	0.5928	0.19822
2665.14	0.00875	-0.05176	0.00027	0.3998	0.59247	0.19807
2663.21	0.00864	-0.0518	0	0.39986	0.59293	0.19781
2661.28	0.00868	-0.05158	-0.00037	0.39989	0.59339	0.19776
2659.36	0.00868	-0.05112	-0.00027	0.40006	0.59344	0.19815
2657.43	0.00866	-0.05094	-5e-05	0.40039	0.59316	0.19859
2655.5	0.00869	-0.05131	-0.00016	0.40035	0.59263	0.19873
2653.57	0.00873	-0.0517	-0.00041	0.4	0.59204	0.19883
2651.64	0.00881	-0.05164	-0.00068	0.39973	0.59163	0.1992
2649.71	0.00898	-0.05147	-0.00099	0.39974	0.59136	0.19962
2647.78	0.00915	-0.05168	-0.00147	0.39957	0.59125	0.19967
2645.86	0.00919	-0.05193	-0.00176	0.39919	0.59136	0.19943
2643.93	0.00909	-0.05212	-0.00156	0.39874	0.59123	0.19917
2642	0.00903	-0.05257	-0.00123	0.39854	0.59074	0.1989
2640.07	0.00902	-0.05301	-0.00123	0.39889	0.59056	0.19872
2638.14	0.00897	-0.05301	-0.00158	0.39933	0.591	0.19878
2636.21	0.009	-0.05267	-0.002	0.39917	0.59154	0.19904
2634.29	0.00906	-0.05241	-0.0022	0.39851	0.59175	0.19939
2632.36	0.00887	-0.05261	-0.00224	0.39784	0.59164	0.19961
2630.43	0.00856	-0.05305	-0.00238	0.39746	0.59158	0.19977
2628.5	0.00855	-0.05305	-0.00258	0.39743	0.59173	0.2
2626.57	0.00883	-0.0527	-0.00285	0.39749	0.59177	0.19974
2624.64	0.00907	-0.05256	-0.00303	0.39761	0.59159	0.1993
2622.71	0.00906	-0.05271	-0.00306	0.39771	0.59141	0.19914
2620.79	0.00893	-0.05269	-0.00311	0.39739	0.59144	0.19929
2618.86	0.00894	-0.05245	-0.00317	0.39695	0.59154	0.19923
2616.93	0.00903	-0.05244	-0.00318	0.39683	0.59147	0.19882
2615	0.00906	-0.05261	-0.00318	0.3969	0.59132	0.19863
2613.07	0.00899	-0.05223	-0.00308	0.39704	0.59124	0.1989
2611.14	0.00885	-0.05153	-0.00293	0.39713	0.59124	0.19906
2609.22	0.00879	-0.05162	-0.00287	0.39681	0.59113	0.19865
2607.29	0.00883	-0.05221	-0.00276	0.39624	0.59092	0.19823
2605.36	0.0088	-0.05247	-0.00255	0.396	0.5909	0.19839
2603.43	0.00872	-0.05244	-0.00235	0.39602	0.59107	0.19872
2601.5	0.00872	-0.05252	-0.00244	0.39611	0.59129	0.19882
2599.57	0.00879	-0.05276	-0.00298	0.39634	0.59151	0.19867
2597.64	0.00883	-0.05309	-0.00389	0.39634	0.59157	0.19813
2595.72	0.00877	-0.05327	-0.00455	0.39588	0.59121	0.19745
2593.79	0.00874	-0.05303	-0.00443	0.39525	0.59055	0.19707
2591.86	0.00885	-0.05268	-0.00391	0.39479	0.59012	0.19706
2589.93	0.00894	-0.05266	-0.00362	0.3946	0.59026	0.19701
2588	0.00886	-0.05298	-0.00371	0.39451	0.59057	0.19666
2586.07	0.00878	-0.05325	-0.00399	0.39443	0.59061	0.19645
2584.15	0.00878	-0.05332	-0.00439	0.39439	0.59049	0.19651
2582.22	0.00884	-0.05324	-0.0048	0.39439	0.59038	0.19641
2580.29	0.00901	-0.05312	-0.00498	0.39438	0.59033	0.19629
2578.36	0.0091	-0.05303	-0.00487	0.39432	0.59041	0.1965
2576.43	0.00894	-0.05295	-0.00465	0.39417	0.5905	0.19675
2574.5	0.00872	-0.05291	-0.00453	0.39384	0.59047	0.19677
2572.57	0.00867	-0.05296	-0.00469	0.39346	0.59043	0.19661
2570.65	0.0088	-0.05293	-0.00505	0.39345	0.5905	0.1962
2568.72	0.00902	-0.05281	-0.00535	0.39376	0.59041	0.19563
2566.79	0.00921	-0.0528	-0.00559	0.39397	0.59018	0.19536
2564.86	0.00921	-0.05297	-0.00575	0.39397	0.59017	0.19549
2562.93	0.009	-0.05335	-0.00583	0.39385	0.59035	0.19561
2561	0.00873	-0.05354	-0.0056	0.39384	0.59062	0.19578
2559.08	0.0086	-0.05314	-0.00525	0.39388	0.59094	0.19614
2557.15	0.00861	-0.0525	-0.00514	0.39361	0.59099	0.19633
2555.22	0.00867	-0.05225	-0.0051	0.39324	0.59091	0.1962
2553.29	0.00881	-0.0525	-0.00492	0.39325	0.59099	0.19593
2551.36	0.00902	-0.05295	-0.00494	0.39334	0.59084	0.19569
2549.43	0.00916	-0.05319	-0.00524	0.39317	0.59036	0.19552
2547.5	0.00914	-0.05296	-0.00536	0.39311	0.59002	0.19552
2545.58	0.00899	-0.05265	-0.00535	0.39323	0.59007	0.19562
2543.65	0.00888	-0.0526	-0.00547	0.39341	0.59048	0.19548
2541.72	0.00891	-0.05282	-0.00556	0.39374	0.59101	0.19512
2539.79	0.00906	-0.05317	-0.0056	0.39387	0.59139	0.19494
2537.86	0.00912	-0.05333	-0.00577	0.39363	0.5915	0.19496
2535.93	0.00898	-0.05327	-0.00594	0.39332	0.59132	0.19489
2534.01	0.00881	-0.05305	-0.00599	0.39315	0.59107	0.19473
2532.08	0.00885	-0.05272	-0.00585	0.3931	0.59094	0.19462
2530.15	0.00908	-0.05249	-0.00565	0.39316	0.59103	0.19457
2528.22	0.0092	-0.0525	-0.00551	0.39328	0.59142	0.19468
2526.29	0.00916	-0.05255	-0.00545	0.39344	0.59171	0.19501
2524.36	0.00921	-0.05264	-0.00557	0.39368	0.59153	0.19537
2522.43	0.00931	-0.05272	-0.00584	0.39386	0.59123	0.19546
2520.51	0.00915	-0.05258	-0.00625	0.3936	0.59124	0.19499
2518.58	0.00887	-0.05234	-0.00662	0.39301	0.59148	0.19431
2516.65	0.00871	-0.05212	-0.00672	0.39256	0.59179	0.19411
2514.72	0.00868	-0.05176	-0.0064	0.39272	0.59212	0.19443
2512.79	0.00873	-0.05138	-0.00577	0.39327	0.5925	0.19473
2510.86	0.00879	-0.05137	-0.00529	0.39336	0.59276	0.19474
2508.94	0.00882	-0.05162	-0.00524	0.393	0.59287	0.19469
2507.01	0.0088	-0.05173	-0.00524	0.3929	0.59305	0.19475
2505.08	0.00877	-0.0515	-0.00503	0.39319	0.59329	0.19481
2503.15	0.00882	-0.0513	-0.00504	0.39333	0.59342	0.19491
2501.22	0.00898	-0.05142	-0.0054	0.39319	0.59335	0.19502
2499.29	0.00915	-0.05153	-0.00571	0.39307	0.59308	0.19488
2497.36	0.00919	-0.05142	-0.0056	0.39317	0.5929	0.1947
2495.44	0.0091	-0.05124	-0.00526	0.39344	0.59309	0.19473
2493.51	0.00895	-0.05141	-0.00517	0.39356	0.59332	0.19475
2491.58	0.00886	-0.05172	-0.00537	0.39338	0.59328	0.19478
2489.65	0.00884	-0.05158	-0.00569	0.39325	0.59321	0.19501
2487.72	0.00891	-0.05113	-0.0061	0.39331	0.59328	0.19515
2485.79	0.00893	-0.0507	-0.00624	0.39345	0.59357	0.1951
2483.87	0.00884	-0.04998	-0.00591	0.39376	0.59407	0.19496
2481.94	0.00877	-0.04918	-0.00557	0.39418	0.59435	0.1948
2480.01	0.00883	-0.04923	-0.00554	0.39417	0.59418	0.1947
2478.08	0.00896	-0.0502	-0.00574	0.39354	0.59394	0.19461
2476.15	0.00902	-0.05106	-0.00584	0.39308	0.59394	0.19449
2474.22	0.00899	-0.05101	-0.00573	0.39321	0.59417	0.19436
2472.29	0.00897	-0.05034	-0.00535	0.39323	0.59456	0.19431
2470.37	0.00896	-0.04983	-0.00487	0.39304	0.5951	0.19436
2468.44	0.00897	-0.04983	-0.00465	0.39312	0.59578	0.19444
2466.51	0.00898	-0.04996	-0.00482	0.39332	0.59636	0.19446
2464.58	0.00897	-0.05	-0.0051	0.39344	0.59636	0.19435
2462.65	0.00893	-0.04989	-0.00524	0.39378	0.59607	0.19424
2460.72	0.00891	-0.0497	-0.00537	0.39426	0.59594	0.19428
2458.8	0.00894	-0.04966	-0.00547	0.39428	0.59581	0.19457
2456.87	0.00902	-0.04974	-0.00541	0.39391	0.59568	0.19498
2454.94	0.00905	-0.04974	-0.00524	0.39374	0.59586	0.19527
2453.01	0.00898	-0.04963	-0.00508	0.39388	0.59641	0.1953
2451.08	0.00894	-0.04944	-0.00482	0.3941	0.59698	0.19515
2449.15	0.00896	-0.04943	-0.00475	0.3942	0.59725	0.19505
2447.22	0.00894	-0.0496	-0.00514	0.39404	0.59722	0.1951
2445.3	0.00884	-0.04966	-0.00559	0.39383	0.59699	0.19525
2443.37	0.0087	-0.04967	-0.00567	0.3938	0.59671	0.19539
2441.44	0.00867	-0.04996	-0.00561	0.39389	0.59651	0.19526
2439.51	0.00869	-0.05015	-0.0057	0.39407	0.59657	0.19511
2437.58	0.00871	-0.04988	-0.00568	0.3943	0.59702	0.19557
2435.65	0.00879	-0.04962	-0.00541	0.3944	0.59747	0.19615
2433.73	0.00884	-0.04979	-0.00507	0.39447	0.59757	0.19596
2431.8	0.00879	-0.05008	-0.00474	0.39447	0.59711	0.19537
2429.87	0.00872	-0.05005	-0.00427	0.39421	0.59686	0.19525
2427.94	0.00868	-0.0499	-0.00396	0.39413	0.59691	0.19552
2426.01	0.00867	-0.04988	-0.00403	0.39446	0.59694	0.19562
2424.08	0.00869	-0.04997	-0.0042	0.39471	0.59676	0.19548
2422.15	0.00879	-0.04988	-0.00427	0.39485	0.5965	0.19545
2420.23	0.00897	-0.04956	-0.00432	0.39509	0.59625	0.19558
2418.3	0.00911	-0.04935	-0.0045	0.39513	0.59588	0.19561
2416.37	0.00904	-0.04955	-0.00469	0.39503	0.59543	0.19538
2414.44	0.00889	-0.04985	-0.00472	0.39501	0.59517	0.1952
2412.51	0.00891	-0.04979	-0.00452	0.39499	0.5951	0.19531
2410.58	0.00899	-0.04949	-0.00427	0.39503	0.59513	0.19546
2408.66	0.00896	-0.04928	-0.00398	0.39533	0.59534	0.19564
2406.73	0.0089	-0.04916	-0.00369	0.39569	0.59552	0.19601
2404.8	0.00892	-0.04894	-0.00343	0.39593	0.59554	0.19637
2402.87	0.00899	-0.04869	-0.00328	0.39607	0.59555	0.19663
2400.94	0.00895	-0.04867	-0.00321	0.39621	0.59565	0.19691
2399.01	0.00881	-0.04893	-0.00314	0.39635	0.59573	0.19706
2397.08	0.00874	-0.04917	-0.00313	0.39641	0.59554	0.19702
2395.16	0.00881	-0.04913	-0.00309	0.39648	0.59526	0.19692
2393.23	0.00897	-0.04899	-0.00286	0.39666	0.59514	0.19688
2391.3	0.00912	-0.04899	-0.00245	0.39686	0.59503	0.19714
2389.37	0.00917	-0.04888	-0.00207	0.39714	0.59495	0.19778
2387.44	0.00908	-0.0485	-0.00185	0.39763	0.59514	0.19843
2385.51	0.00895	-0.04813	-0.0014	0.39827	0.59554	0.19898
2383.58	0.00894	-0.04784	-0.00014	0.39916	0.59603	0.19986
2381.66	0.00902	-0.04735	0.00192	0.40058	0.59681	0.20121
2379.73	0.00906	-0.04625	0.00449	0.40252	0.59816	0.20304
2377.8	0.00906	-0.04475	0.00751	0.40469	0.60007	0.20554
2375.87	0.00913	-0.04342	0.0111	0.40719	0.60238	0.20881
2373.94	0.0093	-0.04239	0.01514	0.41056	0.6051	0.21279
2372.01	0.00946	-0.04113	0.01951	0.41475	0.60821	0.21732
2370.09	0.00967	-0.03906	0.02503	0.4193	0.61195	0.22213
2368.16	0.00976	-0.03659	0.03217	0.42429	0.6172	0.22703
2366.23	0.00898	-0.03468	0.04019	0.42941	0.62353	0.23265
2364.3	0.00762	-0.03297	0.04806	0.43443	0.62907	0.23965
2362.37	0.00703	-0.03111	0.05454	0.4398	0.63388	0.24625
2360.44	0.00763	-0.02971	0.05917	0.44491	0.63916	0.25056
2358.51	0.00836	-0.02828	0.06225	0.44911	0.64365	0.25343
2356.59	0.00852	-0.02606	0.06298	0.45279	0.64582	0.25557
2354.66	0.00873	-0.02353	0.06134	0.45539	0.64647	0.25668
2352.73	0.00923	-0.02144	0.05867	0.45601	0.64692	0.25652
2350.8	0.00963	-0.01975	0.05674	0.4561	0.64773	0.25618
2348.87	0.00981	-0.01813	0.05757	0.45822	0.64965	0.25797
2346.94	0.00971	-0.01659	0.0617	0.46314	0.65372	0.263
2345.02	0.00945	-0.01543	0.06808	0.46963	0.65971	0.27006
2343.09	0.00944	-0.01404	0.07433	0.47548	0.66505	0.27628
2341.16	0.00946	-0.01211	0.07848	0.47889	0.6676	0.27991
2339.23	0.00944	-0.01126	0.07859	0.4786	0.66664	0.27967
2337.3	0.00984	-0.01285	0.0741	0.4746	0.66255	0.275
2335.37	0.01043	-0.01613	0.06791	0.46844	0.65712	0.26806
2333.44	0.01059	-0.01917	0.0627	0.46203	0.65131	0.26159
2331.52	0.00991	-0.02177	0.05749	0.45566	0.64456	0.25559
2329.59	0.00907	-0.02486	0.0507	0.44873	0.63683	0.24881
2327.66	0.00894	-0.02825	0.04339	0.44148	0.62926	0.24177
2325.73	0.00917	-0.03151	0.03684	0.43432	0.62253	0.23556
2323.8	0.00932	-0.03476	0.03088	0.42754	0.61623	0.23005
2321.87	0.00938	-0.03803	0.02525	0.42158	0.60998	0.22444
2319.95	0.0093	-0.04095	0.02028	0.4168	0.60435	0.21866
2318.02	0.00908	-0.04296	0.0162	0.41316	0.6	0.21364
2316.09	0.00894	-0.04411	0.01294	0.41038	0.597	0.21013
2314.16	0.00902	-0.04482	0.01042	0.40834	0.59487	0.20803
2312.23	0.00912	-0.04517	0.00861	0.40689	0.59368	0.20676
2310.3	0.00907	-0.04548	0.00725	0.40568	0.59301	0.20572
2308.37	0.00896	-0.04602	0.00622	0.40462	0.59209	0.20452
2306.45	0.00883	-0.04692	0.00528	0.4037	0.59091	0.20318
2304.52	0.00868	-0.04784	0.00404	0.40269	0.58981	0.20195
2302.59	0.00864	-0.04831	0.00291	0.40174	0.58902	0.20116
2300.66	0.00866	-0.04847	0.00234	0.40113	0.58863	0.20083
2298.73	0.00857	-0.04866	0.00207	0.40074	0.58839	0.20056
2296.8	0.00846	-0.04886	0.00161	0.40045	0.58806	0.20022
2294.88	0.00855	-0.04905	0.00107	0.40019	0.58789	0.19991
2292.95	0.00878	-0.04918	0.0008	0.39997	0.58792	0.19973
2291.02	0.00887	-0.0492	0.00074	0.39994	0.58795	0.19969
2289.09	0.00875	-0.04927	0.00067	0.40005	0.58798	0.19967
2287.16	0.0086	-0.04941	0.00056	0.40011	0.58801	0.19952
2285.23	0.0085	-0.04954	0.00045	0.40015	0.58793	0.19926
2283.3	0.00838	-0.04956	0.00034	0.40024	0.58785	0.1991
2281.38	0.00827	-0.04938	0.00038	0.40038	0.5879	0.19916
2279.45	0.00821	-0.04908	0.00065	0.40061	0.58806	0.19931
2277.52	0.00822	-0.04886	0.00103	0.40095	0.58841	0.19946
2275.59	0.00828	-0.04877	0.00116	0.40137	0.58873	0.1996
2273.66	0.00832	-0.04895	0.00098	0.40151	0.58858	0.19955
2271.73	0.00823	-0.0493	0.00067	0.40104	0.58822	0.19917
2269.81	0.00808	-0.04951	0.00035	0.40031	0.58801	0.1988
2267.88	0.00794	-0.04963	0.00019	0.39982	0.58777	0.19878
2265.95	0.00794	-0.04988	0.00028	0.39957	0.58732	0.19886
2264.02	0.00808	-0.05021	0.00031	0.39942	0.58684	0.19864
2262.09	0.00816	-0.05042	0.0002	0.39944	0.5865	0.1983
2260.16	0.00813	-0.05027	0.00042	0.39955	0.58643	0.19842
2258.23	0.00805	-0.04978	0.00071	0.39969	0.58659	0.19895
2256.31	0.00806	-0.04965	0.00053	0.3998	0.58672	0.19919
2254.38	0.00826	-0.0501	0.00013	0.39979	0.58686	0.19903
2252.45	0.00844	-0.05058	0	0.3997	0.58716	0.199
2250.52	0.00848	-0.05072	4e-05	0.3997	0.58737	0.19912
2248.59	0.00847	-0.05053	6e-05	0.39992	0.58727	0.19911
2246.66	0.00841	-0.05035	0	0.40011	0.587	0.19886
2244.74	0.00836	-0.05053	2e-05	0.40006	0.58686	0.19859
2242.81	0.00836	-0.05057	0.00011	0.40002	0.58712	0.19875
2240.88	0.00829	-0.05026	0.0002	0.40008	0.58749	0.19931
2238.95	0.00816	-0.05015	0.00029	0.4	0.58751	0.1996
2237.02	0.00809	-0.0503	0.00026	0.39982	0.5875	0.19943
2235.09	0.00812	-0.0504	0.00015	0.39989	0.58777	0.1992
2233.16	0.00821	-0.05049	2e-05	0.40002	0.58786	0.19901
2231.24	0.00823	-0.05068	2e-05	0.40006	0.58761	0.19885
2229.31	0.00816	-0.05085	0.00014	0.40012	0.58745	0.19882
2227.38	0.00813	-0.05088	0.00021	0.40021	0.58749	0.199
2225.45	0.00819	-0.05074	0.00019	0.40023	0.58768	0.19933
2223.52	0.00821	-0.05051	5e-05	0.4001	0.58803	0.19962
2221.59	0.00812	-0.05037	-0.00022	0.39981	0.58827	0.19974
2219.67	0.00808	-0.05042	-0.00045	0.39943	0.58817	0.19974
2217.74	0.0082	-0.05057	-0.00042	0.39921	0.58801	0.19979
2215.81	0.0083	-0.0506	-5e-05	0.39944	0.58813	0.2
2213.88	0.00826	-0.05055	0.00032	0.39985	0.58833	0.20024
2211.95	0.0082	-0.05048	0.00026	0.40006	0.58842	0.20048
2210.02	0.00819	-0.05039	7e-05	0.40022	0.58852	0.20066
2208.09	0.00816	-0.05038	0.00025	0.40039	0.58859	0.20073
2206.17	0.0081	-0.05046	0.00051	0.40025	0.58871	0.20054
2204.24	0.00805	-0.05033	0.00051	0.39994	0.58906	0.20019
2202.31	0.00807	-0.05007	0.00038	0.39982	0.58944	0.20007
2200.38	0.00812	-0.05	0.0003	0.39958	0.58957	0.20032
2198.45	0.00811	-0.05025	0.00017	0.39936	0.58948	0.20061
2196.52	0.00811	-0.05049	8e-05	0.39943	0.58942	0.20057
2194.6	0.00814	-0.0506	0.00019	0.39897	0.58961	0.20035
2192.67	0.00805	-0.05055	0.00039	0.39901	0.59003	0.20036
2190.74	0.00791	-0.05046	0.0006	0.39894	0.59031	0.20064
2188.81	0.00789	-0.05044	0.00075	0.39888	0.59033	0.2008
2186.88	0.00798	-0.05032	0.00084	0.39942	0.59029	0.20068
2184.95	0.00804	-0.05011	0.00088	0.39867	0.59037	0.20073
2183.02	0.00799	-0.05023	0.00083	0.39876	0.59055	0.20087
2181.1	0.00791	-0.05043	0.00101	0.39849	0.59076	0.20082
2179.17	0.0079	-0.05031	0.00144	0.39844	0.59106	0.20085
2177.24	0.00795	-0.05014	0.00157	0.39828	0.59144	0.20116
2175.31	0.00799	-0.05051	0.00121	0.39812	0.59153	0.20126
2173.38	0.00796	-0.05124	0.00064	0.39783	0.59126	0.20099
2171.45	0.00784	-0.05151	0.00049	0.39782	0.59119	0.20086
2169.53	0.00771	-0.05122	0.00088	0.39803	0.59148	0.20107
2167.6	0.00769	-0.05092	0.00125	0.39824	0.59193	0.2015
2165.67	0.0077	-0.05084	0.00145	0.3984	0.59228	0.20208
2163.74	0.00774	-0.05092	0.00155	0.39824	0.59236	0.20242
2161.81	0.00788	-0.05122	0.000968674	0.39828	0.59231	0.20211
2159.88	0.008	-0.05163	0.000288825	0.39812	0.59231	0.2021
2157.95	0.00799	-0.05177	0.000213286	0.39824	0.59241	0.20176
2156.03	0.00793	-0.05162	0.000439902	0.39794	0.59264	0.20173
2154.1	0.00794	-0.05163	0.000288825	0.39783	0.5929	0.20187
2152.17	0.00799	-0.05194	2.4439e-05	0.39792	0.59304	0.20178
2150.24	0.00796	-0.05221	0.000402133	0.39794	0.59301	0.20144
2148.31	0.0079	-0.05215	0.000779827	0.39769	0.5931	0.20144
2146.38	0.00786	-0.05191	2.4439e-05	0.39757	0.59356	0.20122
2144.46	0.00781	-0.05184	0.000137747	0.39707	0.59414	0.20146
2142.53	0.00771	-0.05185	0.000439902	0.39757	0.59447	0.2017
2140.6	0.00768	-0.05183	0.00055321	0.39801	0.59417	0.20138
2138.67	0.00775	-0.05185	-0.000202177	0.39799	0.59394	0.2013
2136.74	0.00791	-0.05189	0.000137747	0.39833	0.59376	0.20152
2134.81	0.00803	-0.05191	0.000213286	0.39826	0.59382	0.20152
2132.88	0.00803	-0.0513	-1.33304e-05	0.39819	0.59383	0.20178
2130.96	0.008	-0.05143	2.4439e-05	0.39798	0.59387	0.20165
2129.03	0.00801	-0.05174	6.22084e-05	0.39785	0.5941	0.20136
2127.1	0.00793	-0.0521	9.99778e-05	0.39778	0.59398	0.20096
2125.17	0.00777	-0.05214	9.99778e-05	0.39744	0.59415	0.20136
2123.24	0.00773	-0.0517	0.000251055	0.39744	0.5941	0.20136
2121.31	0.00776	-0.05166	2.4439e-05	0.39689	0.59433	0.20069
2119.39	0.00776	-0.05157	0.000779827	0.39712	0.59437	0.20053
2117.46	0.00785	-0.05148	0.00055321	0.397	0.59471	0.20082
2115.53	0.00803	-0.05152	0.000628749	0.39696	0.5945	0.20093
2113.6	0.00806	-0.05176	6.22084e-05	0.39709	0.59451	0.20101
2111.67	0.00799	-0.05174	0.000326594	0.39712	0.5944	0.20106
2109.74	0.008	-0.0521	-8.88691e-05	0.39723	0.59474	0.20101
2107.81	0.00802	-0.05214	0.000477672	0.39712	0.59455	0.20106
2105.89	0.00796	-0.05206	0.000515441	0.3973	0.59465	0.20096
2103.96	0.00793	-0.05152	0.00104	0.39711	0.59499	0.20069
2102.03	0.00796	-0.05161	0.000288825	0.39709	0.59476	0.20093
2100.1	0.00798	-0.05134	-0.000164408	0.39714	0.59522	0.20066
2098.17	0.00799	-0.05148	-0.000957565	0.39714	0.59547	0.20072
2096.24	0.00797	-0.05197	-0.00107	0.39734	0.59568	0.20074
2094.31	0.00796	-0.05188	-0.000882026	0.39728	0.59549	0.20061
2092.39	0.00804	-0.05229	-0.00111	0.39732	0.59559	0.20045
2090.46	0.00819	-0.05243	-0.00122	0.39751	0.59559	0.20032
2088.53	0.0083	-0.05233	-0.00134	0.39774	0.59554	0.20053
2086.6	0.00831	-0.05234	-0.00065541	0.3976	0.59545	0.20074
2084.67	0.00831	-0.05212	-0.000730949	0.39711	0.59545	0.20058
2082.74	0.00838	-0.05214	-0.000239947	0.39707	0.59535	0.20058
2080.82	0.00842	-0.05161	0.000175517	0.39673	0.59535	0.20056
2078.89	0.00843	-0.05188	0.000402133	0.39698	0.59511	0.20061
2076.96	0.00842	-0.05174	0.000326594	0.39771	0.5949	0.20098
2075.03	0.00834	-0.05183	-8.88691e-05	0.3975	0.59478	0.20104
2073.1	0.00833	-0.05192	-5.10998e-05	0.39758	0.59463	0.20093
2071.17	0.0085	-0.05138	-0.000693179	0.39739	0.59451	0.20066
2069.24	0.00858	-0.05157	-0.000693179	0.39737	0.59504	0.20074
2067.32	0.00847	-0.05121	-0.000995334	0.39714	0.59533	0.2005
2065.39	0.00843	-0.05119	-0.00149	0.39698	0.59543	0.20026
2063.46	0.00841	-0.05108	-0.00118	0.39677	0.59542	0.19968
2061.53	0.00823	-0.05112	-8.88691e-05	0.39682	0.59529	0.19981
2059.6	0.0081	-0.05089	-0.000239947	0.39648	0.59513	0.19957
2057.67	0.00814	-0.05089	-0.000579871	0.39671	0.59499	0.1997
2055.75	0.00823	-0.05112	-0.000202177	0.39693	0.59447	0.19981
2053.82	0.00827	-0.05112	-0.000542102	0.39679	0.59471	0.19986
2051.89	0.00825	-0.05078	-0.000391024	0.397	0.59471	0.19997
2049.96	0.00821	-0.05078	-0.000428794	0.39716	0.59456	0.20013
2048.03	0.00823	-0.05112	-0.00111	0.39693	0.59488	0.20008
2046.1	0.00826	-0.05126	-0.000768718	0.39671	0.59474	0.20008
2044.17	0.00824	-0.0517	-0.000957565	0.39675	0.59527	0.20016
2042.25	0.00825	-0.0517	-0.00179	0.39668	0.59575	0.20029
2040.32	0.00831	-0.05161	-0.00168	0.39679	0.59543	0.20045
2038.39	0.00836	-0.05217	-0.0019	0.397	0.59542	0.20061
2036.46	0.00836	-0.05176	-0.00254	0.39714	0.59554	0.20048
2034.53	0.00835	-0.05152	-0.00341	0.39757	0.59595	0.20048
2032.6	0.00838	-0.0513	-0.00266	0.39766	0.59577	0.20032
2030.68	0.00849	-0.05149	-0.00292	0.39771	0.596	0.19978
2028.75	0.00858	-0.05183	-0.00232	0.39734	0.596	0.19994
2026.82	0.00851	-0.05198	-0.0022	0.3967	0.59584	0.1996
2024.89	0.00837	-0.05202	-0.00156	0.39661	0.59554	0.19957
2022.96	0.00822	-0.0521	-0.00145	0.39648	0.59549	0.19992
2021.03	0.00812	-0.05176	-0.00168	0.397	0.59568	0.19976
2019.1	0.00813	-0.05187	-0.00171	0.39689	0.59577	0.19978
2017.18	0.00825	-0.05148	-0.00205	0.39703	0.59554	0.19938
2015.25	0.00838	-0.05142	-0.00243	0.39661	0.59575	0.19952
2013.32	0.00839	-0.05119	-0.00266	0.39664	0.59583	0.19968
2011.39	0.00824	-0.05119	-0.00269	0.39668	0.5959	0.19936
2009.46	0.00809	-0.05104	-0.00243	0.39666	0.59591	0.19968
2007.53	0.00806	-0.05108	-0.00243	0.39684	0.59604	0.19952
2005.61	0.00812	-0.05127	-0.00266	0.39636	0.59542	0.19933
2003.68	0.00811	-0.05152	-0.00269	0.39631	0.5957	0.1993
2001.75	0.00806	-0.05152	-0.00292	0.39599	0.59607	0.1989
1999.82	0.00809	-0.05152	-0.00296	0.39648	0.59591	0.19904
1997.89	0.0082	-0.05166	-0.00251	0.39631	0.59593	0.1992
1995.96	0.00831	-0.05233	-0.00266	0.39638	0.59561	0.19885
1994.03	0.00836	-0.05209	-0.00303	0.39627	0.59561	0.19914
1992.11	0.0083	-0.0518	-0.00307	0.39593	0.59559	0.19928
1990.18	0.00818	-0.05179	-0.00311	0.39606	0.5954	0.19973
1988.25	0.00806	-0.05143	-0.003	0.39634	0.59547	0.1996
1986.32	0.00799	-0.05157	-0.003	0.39618	0.59543	0.19944
1984.39	0.00796	-0.05161	-0.00315	0.39631	0.59565	0.19904
1982.46	0.008	-0.05235	-0.00311	0.39574	0.5957	0.19896
1980.54	0.00816	-0.05244	-0.00337	0.39558	0.59552	0.19904
1978.61	0.00832	-0.05221	-0.003	0.3957	0.59561	0.19912
1976.68	0.00832	-0.05204	-0.00322	0.39577	0.59599	0.19874
1974.75	0.00819	-0.05211	-0.00296	0.39583	0.59602	0.19869
1972.82	0.00805	-0.05214	-0.0036	0.39591	0.59623	0.1988
1970.89	0.00804	-0.05197	-0.0033	0.39583	0.59622	0.19834
1968.96	0.00815	-0.0518	-0.00353	0.39588	0.59606	0.19872
1967.04	0.00819	-0.0518	-0.00368	0.39602	0.59597	0.19898
1965.11	0.00812	-0.05194	-0.00387	0.39583	0.59604	0.19925
1963.18	0.00805	-0.05211	-0.00368	0.39583	0.59597	0.1991
1961.25	0.00801	-0.05215	-0.00349	0.39599	0.59556	0.19842
1959.32	0.00801	-0.05208	-0.00286	0.39567	0.5954	0.1982
1957.39	0.00803	-0.052	-0.00345	0.39572	0.59531	0.19817
1955.47	0.00809	-0.05183	-0.00391	0.39567	0.59531	0.19821
1953.54	0.00809	-0.05155	-0.00391	0.39552	0.59531	0.19815
1951.61	0.00802	-0.05138	-0.00371	0.39535	0.59524	0.19788
1949.68	0.00799	-0.05132	-0.00379	0.39555	0.59522	0.19832
1947.75	0.0081	-0.05124	-0.00407	0.39517	0.59538	0.19818
1945.82	0.00823	-0.05117	-0.00418	0.3948	0.59533	0.19797
1943.89	0.00835	-0.05121	-0.00414	0.39463	0.59536	0.1981
1941.97	0.00842	-0.05112	-0.00404	0.39464	0.59522	0.1981
1940.04	0.00836	-0.05077	-0.00398	0.39461	0.59513	0.19821
1938.11	0.00823	-0.05036	-0.00396	0.39465	0.59483	0.19826
1936.18	0.00817	-0.05	-0.00405	0.39487	0.59519	0.19794
1934.25	0.00818	-0.05023	-0.00427	0.39509	0.5959	0.19805
1932.32	0.00825	-0.05051	-0.0044	0.39521	0.59609	0.19786
1930.4	0.00838	-0.05069	-0.00431	0.39472	0.59622	0.19768
1928.47	0.00843	-0.05078	-0.00419	0.39488	0.59625	0.19813
1926.54	0.00839	-0.05071	-0.00443	0.39483	0.59648	0.19792
1924.61	0.00837	-0.05055	-0.00375	0.39481	0.59655	0.19784
1922.68	0.00839	-0.0505	-0.00349	0.39472	0.59659	0.19786
1920.75	0.00843	-0.05038	-0.00451	0.39447	0.59647	0.19813
1918.82	0.00843	-0.05001	-0.00436	0.39478	0.59652	0.19781
1916.9	0.00845	-0.04972	-0.00458	0.39449	0.59647	0.19808
1914.97	0.0086	-0.04992	-0.00402	0.39423	0.5965	0.19802
1913.04	0.0087	-0.05034	-0.00387	0.39462	0.59638	0.19794
1911.11	0.00863	-0.05061	-0.00421	0.39449	0.5962	0.19802
1909.18	0.00847	-0.05075	-0.00292	0.39426	0.59583	0.19805
1907.25	0.00838	-0.05081	-0.00379	0.39419	0.59517	0.19776
1905.33	0.00847	-0.05065	-0.0036	0.39439	0.59501	0.19786
1903.4	0.00858	-0.05033	-0.00326	0.39469	0.59506	0.19786
1901.47	0.00855	-0.05001	-0.00349	0.39456	0.5952	0.19824
1899.54	0.00849	-0.04991	-0.00281	0.39463	0.59543	0.19832
1897.61	0.00852	-0.05012	-0.00337	0.39439	0.59542	0.19864
1895.68	0.00855	-0.0503	-0.00341	0.39433	0.59535	0.19837
1893.75	0.00858	-0.05037	-0.00326	0.39412	0.59538	0.19877
1891.83	0.00865	-0.05063	-0.00364	0.39387	0.59579	0.19856
1889.9	0.00866	-0.05091	-0.00375	0.39371	0.59581	0.1989
1887.97	0.00865	-0.05078	-0.00364	0.39371	0.59561	0.19888
1886.04	0.00866	-0.05045	-0.00375	0.3935	0.5957	0.19896
1884.11	0.00871	-0.05027	-0.00368	0.39408	0.59558	0.1993
1882.18	0.00874	-0.05043	-0.00315	0.39419	0.59559	0.19904
1880.26	0.00873	-0.05077	-0.00334	0.39439	0.59574	0.19912
1878.33	0.00873	-0.05101	-0.00341	0.39437	0.5959	0.19917
1876.4	0.00869	-0.05111	-0.00285	0.39462	0.5959	0.19925
1874.47	0.00852	-0.05109	-0.00243	0.39476	0.59607	0.19904
1872.54	0.00844	-0.05089	-0.00243	0.39463	0.59643	0.19882
1870.61	0.00857	-0.05045	-0.00209	0.3944	0.59671	0.19848
1868.68	0.00879	-0.05008	-0.003	0.39444	0.59657	0.1985
1866.76	0.00884	-0.05025	-0.00322	0.39394	0.59647	0.1981
1864.83	0.00877	-0.05077	-0.00481	0.39412	0.59634	0.19805
1862.9	0.00872	-0.05094	-0.00507	0.39373	0.59645	0.19776
1860.97	0.00862	-0.05068	-0.00466	0.3938	0.59607	0.19746
1859.04	0.00849	-0.05059	-0.00466	0.39376	0.5959	0.19706
1857.11	0.00848	-0.05088	-0.00504	0.39339	0.59583	0.19709
1855.19	0.00849	-0.05124	-0.00557	0.39332	0.59595	0.19696
1853.26	0.00841	-0.05136	-0.00587	0.39341	0.59609	0.19672
1851.33	0.00843	-0.05133	-0.00575	0.39346	0.59632	0.19674
1849.4	0.00856	-0.05117	-0.00591	0.39378	0.59607	0.19669
1847.47	0.00869	-0.05076	-0.0053	0.39403	0.59579	0.19661
1845.54	0.00882	-0.05028	-0.00587	0.39387	0.59586	0.19634
1843.61	0.00878	-0.05042	-0.00534	0.39382	0.59597	0.19653
1841.69	0.00848	-0.05118	-0.00477	0.39312	0.59581	0.19616
1839.76	0.00827	-0.05153	-0.00564	0.39366	0.5959	0.19645
1837.83	0.00832	-0.05117	-0.00519	0.39353	0.59606	0.19602
1835.9	0.00849	-0.05058	-0.00526	0.39366	0.5959	0.19621
1833.97	0.00856	-0.05036	-0.00523	0.39389	0.59597	0.19618
1832.04	0.00862	-0.05051	-0.00526	0.39353	0.59604	0.19616
1830.11	0.00875	-0.05072	-0.00413	0.39394	0.59627	0.19586
1828.19	0.00879	-0.05058	-0.00417	0.39389	0.59622	0.19586
1826.26	0.00875	-0.05014	-0.00337	0.39398	0.59636	0.19594
1824.33	0.00879	-0.04997	-0.00375	0.39394	0.5965	0.19586
1822.4	0.00877	-0.05039	-0.00345	0.39366	0.59639	0.19584
1820.47	0.00863	-0.05093	-0.005	0.39382	0.59639	0.19597
1818.54	0.00855	-0.05105	-0.00489	0.39366	0.59625	0.19576
1816.62	0.00859	-0.05093	-0.00492	0.39359	0.59623	0.19562
1814.69	0.00857	-0.05087	-0.00496	0.39376	0.59609	0.19546
1812.76	0.00837	-0.05084	-0.00617	0.39367	0.59599	0.19549
1810.83	0.00817	-0.05095	-0.0056	0.39353	0.59583	0.19549
1808.9	0.00822	-0.05126	-0.00526	0.39328	0.59572	0.19528
1806.97	0.00842	-0.05134	-0.00515	0.39343	0.59556	0.1949
1805.04	0.00848	-0.05118	-0.00511	0.39298	0.59583	0.19442
1803.12	0.00839	-0.05099	-0.00541	0.39302	0.59597	0.19434
1801.19	0.00833	-0.05063	-0.00526	0.39277	0.59595	0.19472
1799.26	0.00838	-0.05029	-0.00515	0.39231	0.596	0.19442
1797.33	0.00844	-0.05039	-0.00523	0.39216	0.59632	0.19405
1795.4	0.00841	-0.05069	-0.00541	0.39241	0.59627	0.1944
1793.47	0.00826	-0.05087	-0.00553	0.39284	0.59631	0.19512
1791.55	0.00816	-0.05115	-0.00693	0.3928	0.59657	0.19514
1789.62	0.00822	-0.05161	-0.00689	0.39248	0.59624	0.19506
1787.69	0.0083	-0.05191	-0.00756	0.39277	0.59597	0.1951
1785.76	0.00836	-0.05206	-0.00742	0.39255	0.5961	0.19479
1783.83	0.00832	-0.05205	-0.0073	0.39228	0.59594	0.19466
1781.9	0.00821	-0.05203	-0.00708	0.39224	0.59555	0.19455
1779.97	0.00814	-0.05218	-0.00691	0.39234	0.59541	0.1944
1778.05	0.00824	-0.05237	-0.00717	0.39203	0.59564	0.19424
1776.12	0.00849	-0.0522	-0.0069	0.39192	0.59619	0.19472
1774.19	0.00872	-0.05168	-0.00536	0.3928	0.59716	0.19616
1772.26	0.00875	-0.05144	-0.00396	0.39381	0.59813	0.1973
1770.33	0.00858	-0.05183	-0.00445	0.3935	0.59819	0.1968
1768.4	0.00833	-0.05228	-0.00563	0.39282	0.59768	0.19586
1766.48	0.00818	-0.05261	-0.00657	0.39252	0.59717	0.19514
1764.55	0.00824	-0.05279	-0.00681	0.39271	0.5971	0.19483
1762.62	0.00841	-0.05282	-0.00618	0.39326	0.59748	0.19516
1760.69	0.00846	-0.05296	-0.00587	0.3932	0.59722	0.19531
1758.76	0.00839	-0.05329	-0.00622	0.3925	0.59664	0.19492
1756.83	0.00833	-0.05343	-0.00653	0.39227	0.59654	0.19466
1754.9	0.00829	-0.05322	-0.00652	0.39273	0.59674	0.19475
1752.98	0.00834	-0.05279	-0.00535	0.39367	0.59701	0.19538
1751.05	0.00842	-0.05212	-0.00305	0.39484	0.5975	0.19662
1749.12	0.00825	-0.05158	-0.00187	0.39545	0.59756	0.19742
1747.19	0.00808	-0.05181	-0.00255	0.39535	0.59698	0.197
1745.26	0.00811	-0.05236	-0.00332	0.39513	0.59662	0.19632
1743.33	0.00813	-0.05257	-0.00342	0.39506	0.59673	0.19625
1741.41	0.00809	-0.05232	-0.00338	0.39526	0.59702	0.19678
1739.48	0.00811	-0.05203	-0.00315	0.39556	0.59717	0.19731
1737.55	0.00811	-0.052	-0.00279	0.3962	0.59741	0.19778
1735.62	0.00802	-0.05179	-0.00151	0.39782	0.59829	0.19925
1733.69	0.0078	-0.05092	-0.00086333	0.39859	0.59892	0.20074
1731.76	0.0076	-0.05039	-0.00101	0.39624	0.59792	0.19986
1729.83	0.00754	-0.05035	-0.00177	0.39362	0.5989	0.19883
1727.91	0.00758	-0.0502	-0.00332	0.39188	0.6008	0.19769
1725.98	0.00769	-0.04991	-0.00435	0.39058	0.60034	0.19602
1724.05	0.00778	-0.04965	-0.00543	0.38933	0.60069	0.19464
1722.12	0.0078	-0.04948	-0.00619	0.38823	0.59785	0.1934
1720.19	0.00783	-0.04902	-0.00607	0.38793	0.59809	0.19302
1718.26	0.00796	-0.04806	-0.00508	0.38873	0.59687	0.19413
1716.34	0.00824	-0.04817	-0.00531	0.38874	0.59578	0.1939
1714.41	0.00825	-0.04925	-0.00768	0.38664	0.59483	0.19075
1712.48	0.00798	-0.05045	-0.00897	0.38436	0.59385	0.1878
1710.55	0.00771	-0.05074	-0.01008	0.38282	0.59174	0.1858
1708.62	0.00757	-0.05114	-0.01097	0.38239	0.59061	0.18471
1706.69	0.00753	-0.0524	-0.01153	0.38302	0.5884	0.18481
1704.76	0.00759	-0.05399	-0.01136	0.38349	0.58679	0.18523
1702.84	0.00753	-0.05408	-0.01005	0.38373	0.58591	0.18562
1700.91	0.00713	-0.05432	-0.00994	0.38519	0.58552	0.18736
1698.98	0.00682	-0.05439	-0.0105	0.38593	0.58601	0.18847
1697.05	0.00683	-0.05471	-0.01157	0.38484	0.58752	0.18694
1695.12	0.00665	-0.05469	-0.01242	0.38409	0.58791	0.18501
1693.19	0.00656	-0.05467	-0.01338	0.38366	0.58684	0.18337
1691.27	0.00666	-0.05469	-0.0131	0.38421	0.5864	0.18331
1689.34	0.00667	-0.05427	-0.01239	0.38591	0.58629	0.18609
1687.41	0.00654	-0.05418	-0.01054	0.38784	0.58682	0.18664
1685.48	0.00668	-0.05401	-0.0094	0.3904	0.58859	0.18796
1683.55	0.00714	-0.05364	-0.00942	0.39327	0.59037	0.18875
1681.62	0.00711	-0.05282	-0.01003	0.39184	0.59072	0.19115
1679.69	0.00682	-0.05261	-0.00876	0.39005	0.58993	0.19144
1677.77	0.00662	-0.0538	-0.00736	0.39057	0.59104	0.19232
1675.84	0.00643	-0.05329	-0.00565	0.3929	0.59353	0.19375
1673.91	0.00619	-0.05064	-0.00399	0.39512	0.59413	0.19337
1671.98	0.00612	-0.05031	-0.00301	0.39608	0.59553	0.1937
1670.05	0.00641	-0.05055	-0.000477027	0.39791	0.5988	0.19548
1668.12	0.00672	-0.05017	-0.00126	0.39833	0.60206	0.1994
1666.2	0.00672	-0.05134	-0.00123	0.39849	0.60255	0.20088
1664.27	0.00666	-0.05148	-0.000687738	0.40036	0.60245	0.20265
1662.34	0.00661	-0.05118	-0.000477027	0.40058	0.60108	0.20291
1660.41	0.00643	-0.05017	-0.000149254	0.40218	0.59883	0.20294
1658.48	0.00616	-0.05017	-0.00104	0.40431	0.59802	0.20495
1656.55	0.00589	-0.0509	-0.0012	0.40484	0.59992	0.20523
1654.62	0.0057	-0.05188	-0.00028	0.40593	0.60206	0.20528
1652.7	0.00569	-0.05158	0.0012	0.40654	0.60202	0.20301
1650.77	0.00587	-0.05095	-0.000734562	0.40611	0.59901	0.20336
1648.84	0.00625	-0.05083	-0.00169	0.40502	0.59954	0.20567
1646.91	0.00665	-0.05111	-0.00127	0.40455	0.60059	0.20544
1644.98	0.00644	-0.05151	0.000810653	0.40511	0.5993	0.20488
1643.05	0.00605	-0.05176	-0.00223	0.40468	0.60004	0.2038
1641.13	0.00593	-0.05183	-0.00181	0.40484	0.60096	0.20404
1639.2	0.00598	-0.05162	-0.000547264	0.40599	0.60247	0.20422
1637.27	0.00638	-0.05132	0.000459467	0.40673	0.60239	0.20537
1635.34	0.00738	-0.05123	0.000997951	0.40766	0.60403	0.20586
1633.41	0.00763	-0.05092	-0.00082	0.40573	0.60253	0.2057
1631.48	0.00701	-0.05095	-0.00141	0.40624	0.6027	0.2057
1629.55	0.00656	-0.0512	-0.00181	0.40507	0.60348	0.20556
1627.63	0.00678	-0.05181	-0.00183	0.40555	0.60413	0.2057
1625.7	0.00723	-0.05207	-0.00132	0.4066	0.60391	0.20663
1623.77	0.00744	-0.05172	0.00102	0.40843	0.6035	0.20701
1621.84	0.00769	-0.05198	0.000763828	0.40778	0.60313	0.20675
1619.91	0.00807	-0.05198	0.000365818	0.40746	0.6038	0.20598
1617.98	0.00835	-0.05209	-0.000851624	0.40843	0.60413	0.20574
1616.06	0.00805	-0.05251	-0.000594088	0.40629	0.60319	0.20572
1614.13	0.00743	-0.05249	-0.0012	0.40714	0.60294	0.20586
1612.2	0.00726	-0.05207	-0.00174	0.4065	0.60276	0.2048
1610.27	0.00744	-0.05186	-0.00212	0.40439	0.60294	0.20545
1608.34	0.00747	-0.05209	-0.00244	0.40334	0.60415	0.20579
1606.41	0.00734	-0.05289	-0.00249	0.40135	0.60415	0.20612
1604.48	0.00731	-0.0529	-0.00289	0.39886	0.60452	0.20532
1602.56	0.0073	-0.05231	-0.00361	0.39833	0.60223	0.20441
1600.63	0.00732	-0.0522	-0.00368	0.39692	0.60131	0.20312
1598.7	0.00741	-0.0526	-0.00429	0.39653	0.6004	0.20214
1596.77	0.00743	-0.05322	-0.00509	0.39592	0.59903	0.20097
1594.84	0.00734	-0.0539	-0.00528	0.39543	0.59856	0.20006
1592.91	0.00736	-0.05412	-0.00621	0.39541	0.59719	0.19933
1590.99	0.0076	-0.05383	-0.00606	0.39547	0.59594	0.19856
1589.06	0.0078	-0.05367	-0.00653	0.39495	0.59575	0.19755
1587.13	0.00773	-0.054	-0.00717	0.3939	0.5951	0.19675
1585.2	0.00767	-0.05465	-0.00758	0.39292	0.59379	0.19568
1583.27	0.00778	-0.05526	-0.00786	0.39243	0.59311	0.19474
1581.34	0.00788	-0.05536	-0.00764	0.39251	0.5927	0.19467
1579.41	0.00782	-0.05466	-0.00616	0.39335	0.59295	0.19495
1577.49	0.00763	-0.05359	-0.00364	0.39471	0.59342	0.19654
1575.56	0.00757	-0.05335	-0.00281	0.39464	0.59299	0.19662
1573.63	0.00775	-0.05373	-0.00363	0.39352	0.5926	0.19484
1571.7	0.00782	-0.05361	-0.00292	0.39351	0.59335	0.19413
1569.77	0.00764	-0.05329	-0.00145	0.39363	0.59358	0.19398
1567.84	0.00747	-0.0528	-0.00146	0.39292	0.59267	0.193
1565.92	0.00746	-0.05168	-0.00199	0.39257	0.59209	0.19204
1563.99	0.00746	-0.05036	-0.00177	0.3932	0.59399	0.19188
1562.06	0.00748	-0.04975	-0.00022	0.39544	0.59809	0.19343
1560.13	0.00747	-0.04967	0.00488	0.39985	0.60024	0.1981
1558.2	0.0072	-0.04998	0.00735	0.40192	0.60294	0.20132
1556.27	0.00711	-0.05055	0.00265	0.39931	0.60133	0.19806
1554.34	0.00726	-0.05082	-0.00069	0.39814	0.5996	0.19566
1552.42	0.00745	-0.05085	-0.00252	0.39824	0.59873	0.19496
1550.49	0.00776	-0.05065	-0.00339	0.39882	0.59869	0.19523
1548.56	0.008	-0.05043	-0.00343	0.39926	0.59936	0.19591
1546.63	0.00798	-0.05023	-0.00239	0.39885	0.60006	0.19713
1544.7	0.00795	-0.04967	0.00044	0.39953	0.60045	0.19978
1542.77	0.00828	-0.04853	0.00548	0.40184	0.60182	0.20443
1540.84	0.00851	-0.04763	0.01022	0.40392	0.60473	0.20865
1538.92	0.0078	-0.0488	0.0061	0.40032	0.6022	0.2057
1536.99	0.00745	-0.05003	0.00015	0.39625	0.60083	0.20134
1535.06	0.0076	-0.05005	-0.00179	0.39504	0.59802	0.19941
1533.13	0.00766	-0.04974	-0.00271	0.39422	0.59725	0.19853
1531.2	0.00751	-0.04984	-0.00421	0.39235	0.59766	0.19728
1529.27	0.0075	-0.04996	-0.0044	0.39104	0.5978	0.19679
1527.35	0.00774	-0.0498	-0.00302	0.39088	0.59806	0.1973
1525.42	0.00795	-0.04979	-0.00116	0.39142	0.59806	0.19785
1523.49	0.00795	-0.04975	0.00109	0.39227	0.59753	0.19819
1521.56	0.00798	-0.0497	0.00259	0.39268	0.59715	0.19836
1519.63	0.008	-0.05037	0.00128	0.39186	0.59684	0.19757
1517.7	0.00779	-0.05108	-0.00029	0.39112	0.59636	0.19661
1515.77	0.00748	-0.05112	-0.00068	0.39073	0.59615	0.19609
1513.85	0.00743	-0.05097	-0.00076	0.39023	0.59649	0.19586
1511.92	0.00764	-0.05112	-0.00065	0.39	0.59696	0.19605
1509.99	0.0079	-0.05141	0.00055	0.39066	0.59735	0.19703
1508.06	0.00809	-0.05132	0.00392	0.39315	0.59834	0.19968
1506.13	0.00807	-0.05101	0.00477	0.39061	0.59915	0.20048
1504.2	0.00797	-0.05137	0.00082	0.39269	0.59877	0.19723
1502.28	0.00803	-0.05182	-0.0013	0.39125	0.59894	0.19535
1500.35	0.00818	-0.05203	-0.00129	0.39109	0.59957	0.19552
1498.42	0.00819	-0.05161	-0.00033	0.39191	0.60037	0.19711
1496.49	0.00801	-0.05036	0.00056	0.39335	0.60175	0.19898
1494.56	0.00791	-0.04924	0.00092	0.39439	0.60314	0.19998
1492.63	0.00786	-0.04863	0.00196	0.39535	0.60401	0.20093
1490.7	0.0077	-0.04783	0.000438982	0.39751	0.60546	0.20298
1488.78	0.00757	-0.0471	0.00656	0.39997	0.60789	0.20497
1486.85	0.00763	-0.0473	0.00591	0.40074	0.60964	0.20517
1484.92	0.00765	-0.04772	0.00913	0.39672	0.61054	0.20506
1482.99	0.00765	-0.048	0.00945	0.40606	0.61133	0.20557
1481.06	0.00793	-0.04809	0.01074	0.4036	0.61273	0.20696
1479.13	0.00842	-0.04739	0.01267	0.40187	0.6151	0.20935
1477.21	0.00877	-0.04588	0.01138	0.40477	0.61809	0.2127
1475.28	0.00898	-0.04409	0.01589	0.40896	0.6218	0.21291
1473.35	0.00903	-0.04173	0.01364	0.41507	0.6278	0.21484
1471.42	0.00869	-0.03888	0.01814	0.42988	0.63535	0.21613
1469.49	0.00831	-0.03718	0.0233	0.42938	0.6402	0.22289
1467.56	0.00814	-0.03612	0.02426	0.42763	0.64316	0.2245
1465.63	0.00822	-0.03525	0.02619	0.42924	0.64541	0.22643
1463.71	0.00844	-0.03546	0.02619	0.42956	0.64575	0.22707
1461.78	0.0087	-0.03643	0.02555	0.42988	0.64481	0.22675
1459.85	0.00908	-0.03707	0.02684	0.43085	0.64488	0.22804
1457.92	0.00933	-0.03627	0.03134	0.4331	0.64661	0.23126
1455.99	0.00873	-0.03467	0.02812	0.4331	0.64661	0.23126
1454.06	0.00803	-0.03475	0.02812	0.43478	0.64475	0.2319
1452.14	0.00776	-0.03528	0.02973	0.43334	0.64439	0.23474
1450.21	0.00762	-0.03529	0.02975	0.43339	0.64532	0.23126
1448.28	0.00747	-0.03489	0.03102	0.43424	0.64594	0.2319
1446.35	0.00768	-0.0346	0.02651	0.43085	0.64582	0.2319
1444.42	0.00826	-0.03444	0.02973	0.43085	0.64581	0.23158
1442.49	0.00862	-0.03446	0.03327	0.43085	0.6458	0.23222
1440.56	0.00865	-0.03524	0.03295	0.43085	0.64566	0.23287
1438.64	0.0087	-0.03637	0.02941	0.43213	0.64596	0.23383
1436.71	0.00882	-0.03663	0.03118	0.43374	0.64662	0.23512
1434.78	0.00886	-0.0356	0.03193	0.43342	0.64645	0.2348
1432.85	0.00884	-0.03461	0.03129	0.43213	0.64575	0.23713
1430.92	0.00878	-0.03475	0.03059	0.43052	0.64474	0.23554
1428.99	0.0086	-0.03594	0.02969	0.42988	0.64318	0.23802
1427.07	0.0083	-0.03704	0.02859	0.42924	0.64199	0.23705
1425.14	0.00806	-0.03731	0.02784	0.43249	0.64175	0.23673
1423.21	0.00806	-0.03695	0.02758	0.42763	0.64199	0.23673
1421.28	0.00814	-0.04044	0.02842	0.42827	0.64234	0.23705
1419.35	0.00829	-0.04044	0.0298	0.42859	0.64247	0.23347
1417.42	0.00861	-0.03778	0.02813	0.42698	0.6411	0.23222
1415.49	0.00862	-0.04001	0.02877	0.42473	0.6388	0.23383
1413.57	0.00832	-0.04117	0.02651	0.42248	0.63671	0.23126
1411.64	0.00815	-0.04178	0.0249	0.42022	0.6347	0.22932
1409.71	0.00816	-0.04269	0.02297	0.41797	0.63244	0.22771
1407.78	0.00816	-0.04351	0.02169	0.41636	0.63028	0.2261
1405.85	0.00825	-0.04383	0.0204	0.41539	0.62847	0.22482
1403.92	0.00834	-0.04437	0.01911	0.41378	0.62664	0.22321
1402	0.00816	-0.04537	0.01396	0.41153	0.62452	0.2216
1400.07	0.00794	-0.04625	0.01332	0.414	0.62187	0.22031
1398.14	0.00793	-0.0465	0.01267	0.4128	0.61916	0.21902
1396.21	0.0081	-0.04636	0.01203	0.4113	0.61738	0.21709
1394.28	0.00836	-0.04675	0.00623	0.40882	0.61572	0.21484
1392.35	0.00846	-0.04811	0.00752	0.40624	0.61334	0.21226
1390.42	0.00833	-0.05	0.00495	0.40424	0.61107	0.21033
1388.5	0.00817	-0.05167	0.00301	0.40229	0.60912	0.20936
1386.57	0.00811	-0.05216	0.00178	0.40043	0.6073	0.20808
1384.64	0.00824	-0.0517	0.00081	0.39951	0.60612	0.20711
1382.71	0.00856	-0.05161	0.0004	0.39944	0.60568	0.20711
1380.78	0.00885	-0.05201	0.00017	0.39953	0.60538	0.20647
1378.85	0.00899	-0.05252	-0.00017	0.39931	0.60492	0.20582
1376.93	0.00907	-0.05319	-0.0002	0.39845	0.60424	0.20079
1375	0.00893	-0.05419	-0.00045	0.39691	0.60291	0.20006
1373.07	0.00845	-0.05511	-0.00181	0.39524	0.60111	0.19897
1371.14	0.00805	-0.05524	-0.00289	0.39444	0.60008	0.19805
1369.21	0.00805	-0.05509	-0.00275	0.39451	0.59973	0.19781
1367.28	0.00851	-0.05519	-0.00228	0.39462	0.59946	0.19819
1365.35	0.00891	-0.05493	-0.00177	0.39474	0.5996	0.19901
1363.43	0.00863	-0.05438	-0.00092	0.39529	0.60029	0.19552
1361.5	0.00794	-0.05445	-0.00026	0.39557	0.60056	0.19552
1359.57	0.00771	-0.05428	1e-05	0.39557	0.60025	0.1952
1357.64	0.00787	-0.05279	0.00043	0.39594	0.60078	0.19681
1355.71	0.00782	-0.0514	0.00051	0.39612	0.60168	0.19874
1353.78	0.00763	-0.05207	-0.00022	0.39593	0.6016	0.19842
1351.86	0.00751	-0.05353	-0.00112	0.39513	0.60078	0.19681
1349.93	0.00734	-0.05337	-0.00118	0.39478	0.60075	0.19713
1348	0.00733	-0.05195	-0.00024	0.39222	0.60216	0.19874
1346.07	0.00765	-0.05125	-0.00046	0.3935	0.60225	0.1981
1344.14	0.00809	-0.05139	-0.00109	0.3935	0.60101	0.19681
1342.21	0.00859	-0.0512	-0.00051	0.3935	0.60033	0.19713
1340.28	0.0088	-0.05127	-0.00084	0.39222	0.59875	0.19617
1338.36	0.00849	-0.05194	-0.00204	0.39537	0.59771	0.19885
1336.43	0.00807	-0.0528	-0.00417	0.39431	0.59723	0.19697
1334.5	0.00787	-0.05305	-0.00609	0.39339	0.59685	0.19646
1332.57	0.00798	-0.05334	-0.00685	0.39321	0.59705	0.19714
1330.64	0.00827	-0.05424	-0.00732	0.39245	0.59676	0.19714
1328.71	0.00832	-0.05428	-0.00628	0.39263	0.597	0.19423
1326.79	0.00799	-0.05382	-0.00547	0.39277	0.59681	0.1952
1324.86	0.00781	-0.05429	-0.00739	0.39106	0.59521	0.19327
1322.93	0.00823	-0.05499	-0.00898	0.39004	0.59475	0.19594
1321	0.00858	-0.05541	-0.00963	0.38989	0.59469	0.19533
1319.07	0.00821	-0.05566	-0.01028	0.38994	0.59398	0.19508
1317.14	0.0077	-0.0559	-0.01083	0.39415	0.59346	0.19906
1315.21	0.00766	-0.05601	-0.01161	0.39318	0.59325	0.19842
1313.29	0.00789	-0.05556	-0.01175	0.3935	0.59406	0.20293
1311.36	0.00824	-0.0517	-0.01052	0.39994	0.59584	0.20421
1309.43	0.00854	-0.04899	-0.00876	0.39801	0.59779	0.20679
1307.5	0.00856	-0.04574	-0.00503	0.40219	0.60257	0.21194
1305.57	0.00827	-0.03881	0.00912	0.41282	0.61985	0.229
1303.64	0.00849	-0.03502	0.05065	0.47141	0.66488	0.26409
1301.72	0.00903	-0.03741	0.03336	0.43986	0.64327	0.24445
1299.79	0.00827	-0.04304	0.01163	0.42119	0.62071	0.23287
1297.86	0.00818	-0.04607	0.00403	0.40928	0.61256	0.21291
1295.93	0.0088	-0.04955	0.00027	0.4067	0.60813	0.2084
1294	0.00954	-0.05093	-0.00349	0.39576	0.60387	0.20357
1292.07	0.00984	-0.05069	-0.00602	0.39415	0.60111	0.201
1290.14	0.00984	-0.04925	-0.0058	0.39511	0.60219	0.20744
1288.22	0.00948	-0.0487	-0.00488	0.3964	0.60518	0.20582
1286.29	0.00847	-0.04999	-0.00595	0.39447	0.60523	0.20725
1284.36	0.00747	-0.05076	-0.00603	0.39382	0.60514	0.20501
1282.43	0.00731	-0.05148	-0.006	0.3935	0.60485	0.20904
1280.5	0.00834	-0.05234	-0.00862	0.39157	0.60184	0.20743
1278.57	0.00933	-0.05185	-0.00895	0.39254	0.6013	0.20711
1276.65	0.00959	-0.05088	-0.00631	0.39704	0.604	0.20936
1274.72	0.00894	-0.05173	-0.0062	0.39833	0.60452	0.21033
1272.79	0.00812	-0.05301	-0.00715	0.39704	0.60349	0.21065
1270.86	0.00758	-0.05258	-0.00382	0.39898	0.60641	0.21419
1268.93	0.00756	-0.04999	0.00169	0.40413	0.61306	0.22417
1267	0.00759	-0.04821	0.00164	0.40477	0.61513	0.22578
1265.07	0.00765	-0.04851	-0.00038	0.40316	0.61372	0.2245
1263.15	0.00793	-0.04954	-0.00018	0.40316	0.61358	0.22031
1261.22	0.00804	-0.05095	-0.00114	0.40187	0.61212	0.21902
1259.29	0.00787	-0.05221	-0.00625	0.39608	0.60561	0.20889
1257.36	0.00772	-0.05265	-0.00982	0.39626	0.60111	0.20496
1255.43	0.00766	-0.05248	-0.01162	0.39511	0.60058	0.20404
1253.5	0.00806	-0.05182	-0.01373	0.39429	0.60048	0.20323
1251.57	0.00922	-0.05142	-0.0149	0.39299	0.59899	0.20202
1249.65	0.01047	-0.0515	-0.01441	0.39308	0.59819	0.20199
1247.72	0.01054	-0.0519	-0.01367	0.3948	0.59874	0.20254
1245.79	0.00942	-0.05262	-0.01413	0.39563	0.59945	0.20182
1243.86	0.00906	-0.05229	-0.01448	0.39516	0.60007	0.20139
1241.93	0.00935	-0.05069	-0.0144	0.39473	0.60099	0.20216
1240	0.00938	-0.05002	-0.01555	0.394	0.60116	0.20284
1238.08	0.00893	-0.05094	-0.01733	0.39365	0.60056	0.20296
1236.15	0.00823	-0.05152	-0.01777	0.39438	0.59967	0.20189
1234.22	0.00795	-0.05062	-0.01686	0.39516	0.59847	0.20048
1232.29	0.00817	-0.04996	-0.01592	0.39562	0.5978	0.20001
1230.36	0.00889	-0.05044	-0.01507	0.39598	0.59882	0.2002
1228.43	0.00964	-0.05126	-0.01458	0.39607	0.60037	0.20031
1226.5	0.00963	-0.0515	-0.01488	0.39597	0.59951	0.19973
1224.58	0.00938	-0.05146	-0.01587	0.39584	0.59798	0.1988
1222.65	0.00952	-0.05142	-0.0166	0.39623	0.59737	0.19831
1220.72	0.01007	-0.05093	-0.0153	0.39751	0.59745	0.1986
1218.79	0.0099	-0.04991	-0.01358	0.39831	0.59729	0.19921
1216.86	0.00831	-0.0495	-0.01439	0.39815	0.59674	0.19987
1214.93	0.00744	-0.04981	-0.0165	0.39742	0.59576	0.19966
1213.01	0.00837	-0.05018	-0.0179	0.39519	0.59424	0.19802
1211.08	0.00917	-0.04998	-0.01812	0.39197	0.59302	0.19618
1209.15	0.00847	-0.04821	-0.0173	0.39116	0.59309	0.19608
1207.22	0.00777	-0.04596	-0.01607	0.39353	0.59363	0.19729
1205.29	0.00873	-0.04513	-0.01505	0.39589	0.59392	0.19798
1203.36	0.01085	-0.04572	-0.01409	0.39693	0.59423	0.19811
1201.43	0.01155	-0.047	-0.01329	0.39718	0.59386	0.19841
1199.51	0.00959	-0.04842	-0.01336	0.39654	0.59253	0.19861
1197.58	0.00753	-0.04887	-0.01401	0.39647	0.59212	0.19874
1195.65	0.0076	-0.04818	-0.01441	0.39839	0.59307	0.19882
1193.72	0.00851	-0.04868	-0.01474	0.39985	0.59296	0.19825
1191.79	0.00896	-0.05179	-0.016	0.39852	0.59102	0.19701
1189.86	0.00887	-0.05551	-0.01766	0.39646	0.59048	0.19643
1187.94	0.00829	-0.05729	-0.01774	0.39677	0.59212	0.19693
1186.01	0.0076	-0.05727	-0.01631	0.39864	0.59285	0.19817
1184.08	0.00691	-0.05636	-0.01391	0.40082	0.59272	0.20055
1182.15	0.00655	-0.05447	-0.01138	0.40175	0.59431	0.20303
1180.22	0.00667	-0.0518	-0.01049	0.39737	0.59663	0.20358
1178.29	0.00682	-0.04988	-0.01055	0.39737	0.59666	0.20262
1176.36	0.00734	-0.05042	-0.00993	0.39704	0.5955	0.20225
1174.44	0.0089	-0.05217	-0.00874	0.3964	0.59488	0.20382
1172.51	0.01088	-0.05294	-0.00749	0.39898	0.59643	0.20484
1170.58	0.01157	-0.05311	-0.00744	0.39704	0.59934	0.20369
1168.65	0.01074	-0.0527	-0.00856	0.39898	0.60242	0.20455
1166.72	0.00892	-0.05236	-0.00869	0.39898	0.60179	0.20844
1164.79	0.00647	-0.05418	-0.00806	0.39608	0.59502	0.2055
1162.87	0.00531	-0.05572	-0.00806	0.40252	0.59438	0.20421
1160.94	0.00588	-0.05422	-0.00814	0.39608	0.59438	0.19842
1159.01	0.0067	-0.05233	-0.00801	0.39479	0.59148	0.20389
1157.08	0.00844	-0.05204	-0.00728	0.40091	0.59342	0.19971
1155.15	0.0106	-0.05245	-0.00476	0.40155	0.59599	0.20711
1153.22	0.00977	-0.05283	-0.00176	0.40284	0.59374	0.20357
1151.29	0.00694	-0.05458	-0.00124	0.39318	0.59374	0.20872
1149.37	0.00653	-0.05418	-0.00246	0.39189	0.59406	0.21162
1147.44	0.00851	-0.04925	-0.00224	0.39479	0.59438	0.2113
1145.51	0.01088	-0.04333	-0.00118	0.40767	0.5976	0.21065
1143.58	0.01329	-0.0403	-0.00185	0.40735	0.59342	0.21194
1141.65	0.01299	-0.04029	-0.00365	0.40067	0.59663	0.21387
1139.72	0.00895	-0.04259	-0.00581	0.40053	0.59631	0.22031
1137.8	0.00693	-0.04351	-0.008	0.40209	0.59728	0.21773
1135.87	0.00884	-0.04003	-0.00905	0.40454	0.59985	0.22578
1133.94	0.01038	-0.03629	-0.00831	0.40931	0.59438	0.21934
1132.01	0.01063	-0.03319	-0.00337	0.40091	0.59406	0.23126
1130.08	0.00965	-0.03849	0.00486	0.41056	0.5976	0.23254
1128.15	0.00706	-0.03806	0.00608	0.40799	0.59792	0.23576
1126.22	0.00617	-0.02965	-0.00181	0.40638	0.59985	0.24091
1124.3	0.00898	-0.03712	-0.00863	0.40509	0.61434	0.23447
1122.37	0.0128	-0.03646	-0.01062	0.40413	0.6079	0.24574
1120.44	0.01296	-0.03051	-0.00826	0.3993	0.6079	0.24349
1118.51	0.01326	-0.0302	-0.00207	0.40541	0.61209	0.24349
1116.58	0.00975	-0.03237	0.00375	0.40219	0.60887	0.24478
1114.65	0.01103	-0.02867	0.00477	0.41024	0.61241	0.24896
1112.73	0.0132	-0.02523	0.00167	0.41443	0.61563	0.2525
1110.8	0.01267	-0.02918	-0.00277	0.417	0.61273	0.25443
1108.87	0.0132	-0.03134	-0.00752	0.42054	0.62818	0.25186
1106.94	0.01254	-0.0282	-0.00546	0.42473	0.63011	0.25347
1105.01	0.00978	-0.02658	-0.00189	0.42988	0.63269	0.25926
1103.08	0.00898	-0.02615	-0.00048288	0.4331	0.63301	0.26152
1101.15	0.00676	-0.02322	0.00287	0.43471	0.63752	0.25958
1099.23	0.00682	-0.01748	0.0032	0.4302	0.63655	0.26216
1097.3	0.00898	-0.01618	0.00493	0.43857	0.63816	0.26924
1095.37	0.01277	-0.01423	0.00937	0.44469	0.63977	0.27214
1093.44	0.01244	-0.01229	0.01208	0.44598	0.64782	0.27375
1091.51	0.01531	-0.01174	0.01543	0.44469	0.65361	0.27954
1089.58	0.00828	-0.01239	0.01857	0.45113	0.65619	0.27729
1087.66	0.0043	-0.00611	0.02236	0.45177	0.6578	0.27954
1085.73	0.00331	-0.00644	0.02442	0.4566	0.6652	0.28308
1083.8	0.00914	-0.00676	0.02648	0.4537	0.66585	0.28695
1081.87	0.01463	-0.0059	0.02713	0.45499	0.66842	0.28856
1079.94	0.01478	-0.00546	0.02886	0.46078	0.67261	0.28759
1078.01	0.00916	-0.00503	0.03124	0.46272	0.67776	0.28952
1076.08	0.00623	-0.00395	0.03211	0.46336	0.67615	0.28791
1074.16	0.00998	-0.00222	0.03525	0.46368	0.6784	0.29306
1072.23	0.01209	-0.00341	0.03601	0.46626	0.67679	0.29532
1070.3	0.01536	-0.00276	0.03763	0.4698	0.67969	0.29532
1068.37	0.01302	-0.00276	0.0372	0.4698	0.67905	0.29725
1066.44	0.01115	-0.00427	0.03882	0.46722	0.68387	0.295
1064.51	0.00822	0.00179	0.04283	0.47366	0.68516	0.30079
1062.59	0.00963	-0.00167	0.04315	0.47527	0.68613	0.29821
1060.66	0.01215	-4.97512e-05	0.0438	0.47366	0.68484	0.30176
1058.73	0.00588	-0.00193	0.04424	0.48107	0.6887	0.29854
1056.8	0.01074	-0.00232	0.04099	0.47591	0.68581	0.30143
1054.87	0.01308	-0.000916008	0.04196	0.47752	0.69192	0.30047
1052.94	0.00758	-0.00135	0.04207	0.47752	0.68613	0.30143
1051.01	0.00758	-0.00243	0.0398	0.47591	0.68613	0.29596
1049.09	0.00606	-0.00297	0.03807	0.47173	0.68967	0.29435
1047.16	0.01086	-0.00492	0.03687	0.47205	0.69192	0.2921
1045.23	0.01425	-0.00368	0.03558	0.4698	0.69289	0.29049
1043.3	0.0122	-0.0067	0.03395	0.46658	0.68935	0.28598
1041.37	0.01016	-0.00602	0.03276	0.47527	0.68742	0.28115
1039.44	0.0026	-0.01127	0.03135	0.47173	0.68484	0.28759
1037.52	0.00313	-0.01342	0.02908	0.47109	0.68259	0.28437
1035.59	0.00975	-0.0169	0.02745	0.47173	0.6813	0.28566
1033.66	0.00934	-0.01924	0.0254	0.46368	0.67776	0.27826
1031.73	0.01103	-0.02147	0.02496	0.46594	0.67003	0.27954
1029.8	0.01378	-0.02864	0.02366	0.46465	0.66971	0.27632
1027.87	0.00783	-0.03125	0.01782	0.46239	0.66456	0.27117
1025.94	0.01484	-0.02698	0.01478	0.45789	0.66295	0.26731
1024.02	0.00995	-0.04005	0.0137	0.45982	0.65619	0.26409
1022.09	0.00852	-0.02894	0.01229	0.45402	0.65683	0.26023
1020.16	0.00512	-0.04367	0.00861	0.44759	0.65876	0.25669
1018.23	0.000614574	-0.03389	0.00428	0.44533	0.64782	0.25154
1016.3	0.0074	-0.03946	0.00125	0.4405	0.64621	0.25154
1014.37	0.00934	-0.05073	-0.000266315	0.43374	0.63752	0.24124
1012.45	0.0122	-0.04661	-0.00362	0.43246	0.6343	0.248
1010.52	0.00998	-0.0425	-0.00341	0.43406	0.63559	0.24124
1008.59	0.00764	-0.05062	-0.00351	0.43213	0.6314	0.24317
1006.66	0.01016	-0.04455	-0.00698	0.42473	0.62593	0.2393
1004.73	0.00998	-0.04325	-0.00384	0.41893	0.61692	0.23576
1002.8	0.00705	-0.04131	-0.00319	0.41217	0.61981	0.22643
1000.87	0.00255	-0.04066	-0.01402	0.40316	0.61241	0.22739
998.946	0.00698	-0.0517	-0.0073	0.40059	0.61241	0.22321
997.017	0.01021	-0.05278	-0.00265	0.41411	0.60822	0.21773
995.089	0.0115	-0.04687	0.00096	0.40831	0.60275	0.22031
993.16	0.01045	-0.04762	-0.00638	0.41024	0.59824	0.21645
991.232	0.01261	-0.04235	-0.00863	0.40227	0.5947	0.20969
989.303	0.00746	-0.03526	-0.00845	0.40799	0.60082	0.21548
987.375	0.00684	-0.04355	-0.0134	0.40155	0.59953	0.20776
985.447	0.00931	-0.05358	-0.01868	0.38996	0.60372	0.20679
983.518	0.01117	-0.04828	-0.01674	0.39672	0.59245	0.21419
981.59	0.01166	-0.03655	-0.01303	0.39898	0.59181	0.21011
979.661	0.01196	-0.03058	-0.01316	0.40348	0.59649	0.21764
977.733	0.01394	-0.02983	-0.01316	0.4038	0.60331	0.22195
975.804	0.01367	-0.03288	-0.00871	0.41057	0.60339	0.226
973.876	0.0121	-0.04205	-0.00699	0.41443	0.59665	0.2282
971.947	0.00764	-0.05406	-0.01357	0.41024	0.5907	0.22919
970.019	0.00939	-0.05623	-0.01969	0.40606	0.59165	0.2264
968.09	0.01109	-0.05299	-0.01476	0.40735	0.59495	0.21288
966.162	0.01286	-0.04825	-0.00189	0.41507	0.59599	0.19812
964.233	0.00898	-0.0495	0.00471	0.41829	0.59324	0.19581
962.305	0.00887	-0.0544	-0.00044	0.40831	0.58899	0.20231
960.376	0.00811	-0.04806	-0.00458	0.39704	0.59227	0.21159
958.448	0.01197	-0.03573	-0.00656	0.39994	0.60557	0.21371
956.52	0.01273	-0.04004	-0.01173	0.3964	0.60283	0.20901
954.591	0.01326	-0.04948	-0.01108	0.38996	0.59367	0.21078
952.663	0.01495	-0.04694	-0.00345	0.39382	0.59062	0.21366
950.734	0.01179	-0.03762	0.00168	0.40702	0.59559	0.21301
948.806	0.00811	-0.03017	0.0038	0.41411	0.60208	0.21577
946.877	0.01115	-0.03033	0.00308	0.41089	0.59888	0.21827
944.949	0.00758	-0.0396	-0.00163	0.40606	0.58911	0.21455
943.02	0.00922	-0.05029	-0.00594	0.40541	0.58687	0.21046
941.092	0.0077	-0.05224	-0.0023	0.40831	0.59522	0.2171
939.163	0.0122	-0.04593	0.00492	0.41153	0.60423	0.23152
937.235	0.01613	-0.03971	0.00253	0.41282	0.60881	0.23783
935.306	0.01273	-0.03734	-0.00798	0.41314	0.60774	0.23196
933.378	0.0125	-0.04173	-0.01508	0.40799	0.59403	0.22182
931.449	0.00828	-0.05347	-0.01777	0.40059	0.57648	0.2112
929.521	0.0095	-0.0628	-0.02059	0.40123	0.57389	0.20398
927.593	0.01296	-0.05814	-0.01705	0.41024	0.58351	0.20768
925.664	0.01168	-0.04412	-0.00424	0.41636	0.59219	0.21841
923.736	0.00963	-0.03924	0.00176	0.41314	0.59487	0.22142
921.807	0.00746	-0.04879	0.0014	0.40059	0.59174	0.21047
919.879	0.00963	-0.05928	-0.01952	0.39511	0.58796	0.19638
917.95	0.00075	-0.05958	-0.01694	0.39608	0.58711	0.19397
916.022	0.00535	-0.05206	-0.01179	0.39093	0.58684	0.20472
914.093	0.00889	-0.04533	-0.01018	0.39028	0.58824	0.2133
912.165	0.01126	-0.04108	-0.00697	0.38642	0.59417	0.2184
910.236	0.01374	-0.03599	-0.00278	0.39511	0.6061	0.21952
908.308	0.01589	-0.03311	-0.00149	0.40574	0.614	0.22014
906.379	0.01546	-0.03643	-0.00536	0.40477	0.61634	0.21739
904.451	0.01203	-0.04365	-0.00793	0.39898	0.61	0.20876
902.522	0.00896	-0.04559	-0.00697	0.39672	0.60367	0.20274
900.594	0.00889	-0.04123	-0.00632	0.39576	0.60214	0.2031
898.666	0.00973	-0.03951	-0.00825	0.39672	0.60215	0.20161
896.737	0.00721	-0.04254	-0.01083	0.39672	0.60212	0.19552
894.809	0.00187	-0.04734	-0.01018	0.39415	0.60234	0.19098
892.88	-0.00046	-0.05088	-0.00761	0.39447	0.60144	0.1913
890.952	0.00433	-0.04623	-0.00407	0.39994	0.60189	0.19707
889.023	0.01255	-0.03661	0.00363	0.40316	0.60514	0.20538
887.095	0.01466	-0.03552	-0.00342	0.39833	0.60462	0.20725
885.166	0.00892	-0.04265	-0.01051	0.38932	0.59592	0.19763
883.238	0.00511	-0.04944	-0.0134	0.38546	0.58326	0.18363
881.309	0.00783	-0.05185	-0.00793	0.39189	0.5774	0.17947
879.381	0.01161	-0.04911	0.00108	0.40155	0.57896	0.1878
877.452	0.0133	-0.04524	0.00623	0.39999	0.58257	0.19543
875.524	0.01385	-0.04313	-0.00246	0.39382	0.58507	0.19702
873.595	0.01471	-0.04058	-0.000204858	0.39061	0.58899	0.19765
871.667	0.01747	-0.03504	0.00799	0.40992	0.59672	0.19974
869.739	0.01826	-0.02909	0.01034	0.39704	0.60344	0.20458
867.81	0.01331	-0.03039	0.01115	0.39994	0.60632	0.20883
865.882	0.00876	-0.03836	0.00687	0.40541	0.60328	0.20877
863.953	0.00921	-0.04549	0.00291	0.39608	0.59693	0.20966
862.025	0.0098	-0.05167	0.00279	0.38932	0.58909	0.21014
860.096	0.00871	-0.05612	0.002	0.38578	0.5819	0.20573
858.168	0.01007	-0.05486	0.00015	0.39125	0.57974	0.20121
856.239	0.01401	-0.0509	-0.00053	0.39479	0.58117	0.20234
854.311	0.01653	-0.04759	-0.00664	0.39382	0.58606	0.20555
852.382	0.01602	-0.04296	-0.0134	0.39672	0.59578	0.2072
850.454	0.01404	-0.03965	-0.01018	0.39382	0.60325	0.21038
848.525	0.01119	-0.04197	-0.00471	0.40435	0.60376	0.21359
846.597	0.00785	-0.04737	-0.00278	0.39628	0.60086	0.21394
844.668	0.00718	-0.05079	-0.00214	0.39086	0.59784	0.21174
842.74	0.01053	-0.05052	-0.000204858	0.3906	0.59648	0.20615
840.812	0.01429	-0.04717	-0.000848698	0.39181	0.59666	0.20145
838.883	0.01419	-0.0474	-0.01051	0.38948	0.59422	0.20029
836.955	0.01008	-0.05497	-0.01078	0.385	0.59056	0.19759
835.026	0.00695	-0.06102	-0.01057	0.38476	0.59344	0.19525
833.098	0.00899	-0.06209	-0.00884	0.38796	0.59988	0.19853
831.169	0.01438	-0.06114	-0.00931	0.3911	0.60106	0.20247
829.241	0.01802	-0.05257	-0.00688	0.39607	0.5987	0.20603
827.312	0.01662	-0.03908	0.00107	0.4013	0.59654	0.21237
825.384	0.01307	-0.03354	0.00694	0.40172	0.59434	0.21557
823.455	0.01231	-0.0343	0.00767	0.39877	0.59526	0.21318
821.527	0.01155	-0.03507	0.00452	0.39723	0.6015	0.20796
819.598	0.00798	-0.03668	-0.00064	0.39891	0.60881	0.20394
817.67	0.00639	-0.03994	-0.00271	0.39929	0.61084	0.20325
815.741	0.00795	-0.04788	-0.00113	0.39383	0.60493	0.2
813.813	0.0086	-0.0539	0.00312	0.39137	0.60167	0.19811
811.885	0.00657	-0.04959	0.00785	0.40058	0.60614	0.20279
809.956	0.00576	-0.0467	0.00641	0.41082	0.60651	0.20354
808.028	0.01079	-0.05	0.00161	0.41156	0.60492	0.20075
806.099	0.01724	-0.04862	0.00051	0.40675	0.61093	0.20398
804.171	0.01936	-0.04393	0.00458	0.4036	0.61897	0.20827
802.242	0.0171	-0.0432	0.01124	0.40326	0.62131	0.20775
800.314	0.01215	-0.05087	0.00797	0.4002	0.61438	0.20413

## Sheet: Fig. 3b
3299.61	0.9918	0.99679	0.99874	0.99786	0.99737	0.99827
3297.68	0.99233	0.99517	0.99747	0.99661	0.99674	0.99734
3295.75	0.99299	0.99577	0.99613	0.99529	0.99609	0.99645
3293.82	0.99342	0.99798	0.99571	0.9949	0.99729	0.99653
3291.89	0.99354	1.00054	0.99675	0.99596	0.99946	0.99845
3289.96	0.99366	1.00218	0.99866	0.99788	1.00125	1.00093
3288.04	0.99386	1.00213	1.00011	0.99935	1.00227	1.00168
3286.11	0.99411	1.00081	1.00023	0.9995	1.00195	1.00104
3284.18	0.99401	0.99917	0.99925	0.99854	1.00128	1.00081
3282.25	0.99298	0.99819	0.99781	0.99712	1.0009	1.00073
3280.32	0.99186	0.99881	0.99695	0.99628	1.00063	0.99985
3278.39	0.99205	1.00027	0.99692	0.99627	1.00171	0.99912
3276.47	0.99269	1.00008	0.9967	0.99608	1.00327	0.99938
3274.54	0.99208	0.99805	0.99627	0.99567	1.00285	0.99968
3272.61	0.99114	0.99647	0.99633	0.99575	1.00156	0.99997
3270.68	0.99153	0.99643	0.99677	0.9962	1.0014	1.00128
3268.75	0.99267	0.99765	0.99729	0.99675	1.00211	1.00256
3266.82	0.99337	0.99926	0.99778	0.99726	1.00289	1.00235
3264.89	0.99384	1.00086	0.99854	0.99804	1.00337	1.00177
3262.97	0.9945	1.00261	0.99919	0.99871	1.00343	1.00179
3261.04	0.99462	1.00293	0.99875	0.99829	1.00295	1.00136
3259.11	0.99416	1.001	0.99796	0.99753	1.00196	1.00018
3257.18	0.99417	0.99882	0.99803	0.99762	1.00114	0.99892
3255.25	0.99466	0.99738	0.9985	0.99811	1.00074	0.9977
3253.32	0.99481	0.99685	0.99869	0.99831	1.00087	0.99703
3251.4	0.99465	0.99816	0.99917	0.99882	1.00267	0.99813
3249.47	0.9945	1.00044	1.00009	0.99976	1.00534	1.00096
3247.54	0.99412	1.00116	1.00012	0.99981	1.00575	1.00401
3245.61	0.99361	0.99983	0.99931	0.99902	1.00395	1.00599
3243.68	0.99383	0.99871	0.99948	0.99922	1.00347	1.00667
3241.75	0.99441	0.99932	1.00113	1.00089	1.00489	1.0057
3239.82	0.99422	1.00026	1.00266	1.00244	1.0052	1.00305
3237.9	0.99353	1.00008	1.00314	1.00294	1.00345	1.0013
3235.97	0.99299	0.9997	1.00293	1.00274	1.00193	1.00231
3234.04	0.99311	1.00025	1.00218	1.00202	1.00224	1.00397
3232.11	0.99374	1.00174	1.00173	1.00159	1.00382	1.00456
3230.18	0.9937	1.00291	1.00263	1.00251	1.00488	1.00491
3228.25	0.99358	1.00244	1.00331	1.00321	1.00408	1.00484
3226.32	0.99441	1.00091	1.00187	1.0018	1.00212	1.00352
3224.4	0.99528	0.99978	1.0003	1.00025	1.00081	1.00284
3222.47	0.99552	0.9994	1.00054	1.00051	1.00075	1.00365
3220.54	0.99531	0.99935	1.00123	1.00122	1.0016	1.00359
3218.61	0.99498	0.99968	1.00171	1.00172	1.00283	1.00217
3216.68	0.99485	1.00026	1.002	1.00203	1.0033	1.0008
3214.75	0.99457	0.99969	1.00132	1.00137	1.00241	1.00041
3212.83	0.99388	0.99759	1.00079	1.00086	1.00162	1.00104
3210.9	0.99341	0.99631	1.00127	1.00136	1.00246	1.00151
3208.97	0.99357	0.99741	1.00167	1.00179	1.00381	1.00147
3207.04	0.99352	0.99933	1.00165	1.00179	1.00411	1.00129
3205.11	0.99266	1.00006	1.0012	1.00136	1.00321	1.00077
3203.18	0.99186	0.9993	0.99984	1.00002	1.00155	1.00023
3201.25	0.99228	0.99848	0.99889	0.99909	1.00048	1.00022
3199.33	0.99359	0.99912	0.99963	0.99985	1.00115	1.00077
3197.4	0.99435	1.00089	1.0007	1.00094	1.00288	1.00187
3195.47	0.99422	1.00208	1.00082	1.00108	1.00423	1.00316
3193.54	0.99426	1.00159	1.00032	1.0006	1.00438	1.00351
3191.61	0.99468	1.00015	0.99978	1.00006	1.00363	1.00253
3189.68	0.99455	0.99905	0.99904	0.9993	1.00234	1.00108
3187.76	0.99417	0.99849	0.99812	0.99836	1.00064	1.00019
3185.83	0.99436	0.99829	0.99737	0.99759	0.99914	0.99987
3183.9	0.99476	0.99814	0.997	0.99719	0.99866	0.99911
3181.97	0.99528	0.99765	0.99759	0.99775	0.99932	0.99807
3180.04	0.99553	0.99727	0.99897	0.99911	1.00007	0.99825
3178.11	0.99471	0.99696	0.99923	0.99935	0.99973	0.99909
3176.18	0.99394	0.9961	0.99721	0.9973	0.99811	0.99854
3174.26	0.9941	0.99549	0.99508	0.99515	0.9967	0.99669
3172.33	0.99389	0.99537	0.99469	0.99474	0.99679	0.99537
3170.4	0.99332	0.9948	0.9948	0.99483	0.99757	0.99488
3168.47	0.99309	0.99405	0.99471	0.99471	0.99812	0.99429
3166.54	0.99289	0.99369	0.99436	0.99434	0.99821	0.99325
3164.61	0.99285	0.99384	0.99401	0.99397	0.99828	0.99293
3162.69	0.99315	0.99373	0.99372	0.99365	0.99805	0.99337
3160.76	0.99338	0.99272	0.99336	0.99326	0.99732	0.99389
3158.83	0.99357	0.9921	0.99374	0.99362	0.99725	0.99525
3156.9	0.99399	0.99312	0.99466	0.99452	0.99716	0.99684
3154.97	0.99435	0.9938	0.99456	0.9944	0.99527	0.99669
3153.04	0.99434	0.99349	0.99378	0.99359	0.99388	0.99593
3151.11	0.99401	0.99345	0.99395	0.99374	0.9948	0.99633
3149.19	0.994	0.99337	0.99557	0.99534	0.99583	0.997
3147.26	0.99476	0.99275	0.99597	0.99572	0.9942	0.99561
3145.33	0.99523	0.99274	0.9943	0.99401	0.992	0.99336
3143.4	0.99515	0.99277	0.99308	0.99277	0.99138	0.99216
3141.47	0.99496	0.99225	0.9939	0.99357	0.9927	0.99278
3139.54	0.99465	0.99222	0.99524	0.99489	0.99474	0.99464
3137.62	0.99426	0.99253	0.99401	0.99363	0.99518	0.99517
3135.69	0.99383	0.99256	0.99237	0.99197	0.99476	0.99494
3133.76	0.99317	0.99305	0.99286	0.99244	0.9951	0.99555
3131.83	0.9924	0.99358	0.99456	0.99412	0.99617	0.99657
3129.9	0.99231	0.99317	0.99417	0.9937	0.99531	0.99603
3127.97	0.99327	0.99269	0.9933	0.9928	0.99335	0.9945
3126.04	0.99448	0.99292	0.99446	0.99394	0.99345	0.99398
3124.12	0.99506	0.99351	0.99693	0.99639	0.99629	0.99565
3122.19	0.99483	0.99351	0.99745	0.99688	0.99897	0.99742
3120.26	0.99442	0.99286	0.99398	0.99339	0.99733	0.99494
3118.33	0.9941	0.99247	0.99116	0.99055	0.99466	0.99184
3116.4	0.99384	0.99219	0.99194	0.99131	0.99377	0.99175
3114.47	0.99352	0.99164	0.99637	0.99571	0.99523	0.99528
3112.55	0.99319	0.99109	0.99851	0.99783	0.99674	0.99788
3110.62	0.99374	0.9914	0.9951	0.9944	0.99559	0.99553
3108.69	0.99496	0.99211	0.99283	0.9921	0.99463	0.99351
3106.76	0.99599	0.99228	0.99369	0.99293	0.99549	0.99445
3104.83	0.99601	0.99114	0.99549	0.99471	0.99743	0.99744
3102.9	0.99485	0.98992	0.99371	0.99291	0.99711	0.99713
3100.97	0.99386	0.99044	0.9913	0.99048	0.99538	0.99445
3099.05	0.99366	0.9921	0.99171	0.99086	0.99573	0.99486
3097.12	0.99426	0.99421	0.99468	0.99381	0.99937	0.9991
3095.19	0.99485	0.99559	0.99781	0.99692	1.00296	1.00247
3093.26	0.99446	0.99532	0.99623	0.99531	0.9994	0.99838
3091.33	0.99394	0.99506	0.99402	0.99307	0.99586	0.99458
3089.4	0.99348	0.99555	0.99461	0.99364	0.99688	0.99503
3087.48	0.9929	0.99696	0.99778	0.99679	1.00081	0.99864
3085.55	0.99315	0.99746	0.99975	0.99873	1.00205	1.00086
3083.62	0.99424	0.99531	0.99676	0.99572	0.99763	0.99794
3081.69	0.99429	0.99386	0.99477	0.99371	0.99479	0.99586
3079.76	0.99382	0.9941	0.99596	0.99488	0.99541	0.99638
3077.83	0.9939	0.99498	0.99897	0.99786	0.99879	0.99871
3075.9	0.99497	0.99485	0.999	0.99787	1.00049	0.99881
3073.98	0.99589	0.99448	0.99584	0.99468	0.99812	0.99582
3072.05	0.99593	0.99515	0.99464	0.99346	0.99659	0.99509
3070.12	0.99547	0.99676	0.99654	0.99533	0.99789	0.99764
3068.19	0.99501	0.99876	1.0015	1.00027	1.00152	1.00202
3066.26	0.9946	0.99793	1.00289	1.00164	1.0012	1.00147
3064.33	0.99447	0.995	0.99793	0.99666	0.99674	0.99653
3062.41	0.99449	0.99373	0.99445	0.99315	0.99517	0.99445
3060.48	0.99416	0.99409	0.99482	0.9935	0.99721	0.99549
3058.55	0.99345	0.99476	0.99937	0.99803	1.00141	0.99827
3056.62	0.99323	0.99395	1.00117	0.99981	1.00179	0.99832
3054.69	0.99365	0.99258	0.99626	0.99486	0.9977	0.99527
3052.76	0.99407	0.99246	0.99296	0.99154	0.99535	0.99392
3050.83	0.99437	0.99392	0.9938	0.99236	0.99618	0.99528
3048.91	0.9948	0.99578	0.99636	0.9949	0.99851	0.99807
3046.98	0.99553	0.99517	0.99549	0.994	0.99791	0.99777
3045.05	0.99573	0.99329	0.99234	0.99083	0.99553	0.99498
3043.12	0.99556	0.99291	0.99107	0.98954	0.99503	0.99417
3041.19	0.99534	0.99402	0.99163	0.99008	0.9961	0.99561
3039.26	0.9947	0.9956	0.99265	0.99107	0.99773	0.99776
3037.34	0.99378	0.99632	0.99275	0.99114	0.99839	0.99795
3035.41	0.99385	0.99605	0.99281	0.99118	0.99773	0.99635
3033.48	0.99526	0.99589	0.99424	0.99259	0.99763	0.99574
3031.55	0.99672	0.99624	0.9961	0.99442	0.9987	0.99676
3029.62	0.99674	0.99662	0.99697	0.99527	0.99995	0.9987
3027.69	0.9959	0.99582	0.99583	0.99411	0.99945	0.99922
3025.76	0.99549	0.99449	0.99401	0.99227	0.99789	0.99778
3023.84	0.99514	0.99467	0.99446	0.99269	0.99851	0.9977
3021.91	0.99456	0.99695	0.9989	0.99711	1.00302	1.00149
3019.98	0.99333	0.99763	1.0104	1.00858	1.01432	1.01291
3018.05	0.99081	1.01571	1.04376	1.04192	1.04843	1.04849
3016.12	0.99521	1.0768	1.1609	1.15903	1.1729	1.17325
3014.19	0.99393	1.12811	1.22298	1.22109	1.24372	1.23027
3012.27	0.99649	1.03477	1.08019	1.07828	1.08629	1.0782
3010.34	0.99354	1.0035	1.02697	1.02504	1.02562	1.02657
3008.41	0.99208	0.99324	1.00874	1.00678	1.00817	1.01014
3006.48	0.99339	0.99327	1.00221	1.00023	1.00366	1.00258
3004.55	0.99485	0.99391	0.99946	0.99746	1.00154	0.99928
3002.62	0.99639	0.99492	0.99801	0.99599	1.00071	0.99922
3000.69	0.99758	0.99673	0.99823	0.99617	1.00162	1.00113
2998.77	0.99727	0.99801	0.99892	0.99684	1.00272	1.00246
2996.84	0.99636	0.99791	0.9981	0.996	1.00215	1.00092
2994.91	0.99631	0.99736	0.99736	0.99524	1.00107	0.99879
2992.98	0.99665	0.99677	0.99815	0.996	1.00094	0.99825
2991.05	0.99678	0.99619	1.00049	0.99832	1.00281	0.99999
2989.12	0.99629	0.99632	1.0029	1.00071	1.0059	1.00298
2987.2	0.99576	0.99708	1.00184	0.99963	1.00534	1.00263
2985.27	0.99616	0.99741	1.00013	0.99789	1.00294	1.00075
2983.34	0.9966	0.99794	1.00111	0.99884	1.00278	1.00139
2981.41	0.99641	0.99969	1.00488	1.00259	1.00573	1.00497
2979.48	0.99597	1.00222	1.01013	1.00782	1.01093	1.01014
2977.55	0.99533	1.00327	1.0115	1.00916	1.01271	1.01222
2975.62	0.99476	1.00347	1.00976	1.0074	1.01114	1.01167
2973.7	0.99523	1.00421	1.01014	1.00776	1.01166	1.01276
2971.77	0.99652	1.0052	1.01364	1.01124	1.01562	1.01627
2969.84	0.99761	1.0074	1.02041	1.01798	1.02339	1.02255
2967.91	0.9973	1.01187	1.02676	1.02431	1.03127	1.02963
2965.98	0.99613	1.01493	1.02649	1.02401	1.03236	1.03215
2964.05	0.9956	1.01531	1.02454	1.02204	1.03107	1.0325
2962.12	0.99578	1.01489	1.02559	1.02306	1.03201	1.03432
2960.2	0.99695	1.01467	1.0305	1.02795	1.03629	1.03824
2958.27	0.99921	1.01437	1.03488	1.03231	1.0397	1.03972
2956.34	0.99942	1.01337	1.03191	1.02932	1.03548	1.03479
2954.41	0.9978	1.01275	1.02855	1.02593	1.0313	1.03149
2952.48	0.9965	1.01266	1.02793	1.02529	1.03028	1.03121
2950.55	0.99556	1.01276	1.02997	1.02731	1.0319	1.03329
2948.63	0.99445	1.01334	1.03463	1.03195	1.0372	1.03818
2946.7	0.99445	1.01549	1.03614	1.03342	1.04151	1.04128
2944.77	0.99577	1.01837	1.03439	1.03165	1.04143	1.04157
2942.84	0.9969	1.02126	1.03559	1.03283	1.04282	1.04411
2940.91	0.99736	1.02385	1.04044	1.03766	1.04714	1.04914
2938.98	0.9966	1.02714	1.0497	1.04689	1.05563	1.05792
2937.05	0.99461	1.03342	1.06128	1.05845	1.06808	1.07026
2935.13	0.99376	1.03778	1.0656	1.06275	1.07385	1.07559
2933.2	0.99445	1.03969	1.06788	1.06501	1.0767	1.07827
2931.27	0.99659	1.0423	1.07221	1.06931	1.0821	1.0839
2929.34	0.99968	1.04466	1.07835	1.07542	1.0889	1.09212
2927.41	1.00114	1.04431	1.0844	1.08145	1.0933	1.09996
2925.48	0.99982	1.0422	1.08188	1.07891	1.08902	1.09705
2923.56	0.99883	1.04174	1.07556	1.07256	1.08271	1.08885
2921.63	0.9979	1.04206	1.07222	1.0692	1.07964	1.08371
2919.7	0.99613	1.0412	1.07265	1.06961	1.07967	1.08236
2917.77	0.99381	1.03571	1.07143	1.06837	1.07666	1.07897
2915.84	0.99389	1.02719	1.05735	1.05426	1.06191	1.06422
2913.91	0.99541	1.02355	1.04415	1.04104	1.05028	1.05186
2911.98	0.99584	1.02181	1.03811	1.03498	1.04557	1.04605
2910.06	0.99564	1.01975	1.03608	1.03292	1.04382	1.04303
2908.13	0.99554	1.01757	1.03643	1.03324	1.04331	1.04141
2906.2	0.99563	1.01588	1.035	1.03179	1.0402	1.03864
2904.27	0.99553	1.01512	1.03056	1.02733	1.03461	1.03397
2902.34	0.99544	1.01474	1.02813	1.02488	1.03183	1.03096
2900.41	0.99588	1.01419	1.02739	1.02411	1.0313	1.0301
2898.49	0.99681	1.01267	1.027	1.0237	1.0317	1.03023
2896.56	0.99751	1.00955	1.02601	1.02269	1.03099	1.02895
2894.63	0.99722	1.00701	1.02225	1.01891	1.02551	1.02413
2892.7	0.99655	1.00651	1.01828	1.0149	1.01988	1.01973
2890.77	0.99603	1.00658	1.01634	1.01294	1.01768	1.01827
2888.84	0.99554	1.00668	1.01615	1.01273	1.01782	1.01897
2886.91	0.99506	1.0067	1.01738	1.01394	1.0189	1.02076
2884.99	0.99525	1.00714	1.01849	1.01502	1.01942	1.02166
2883.06	0.9961	1.00817	1.01779	1.0143	1.01897	1.02027
2881.13	0.99658	1.00886	1.01703	1.01352	1.0192	1.019
2879.2	0.9968	1.00919	1.01738	1.01385	1.02065	1.01895
2877.27	0.99689	1.00923	1.01856	1.015	1.02253	1.01986
2875.34	0.99677	1.00915	1.01995	1.01636	1.02341	1.02112
2873.42	0.99675	1.00983	1.02072	1.01711	1.0229	1.02159
2871.49	0.99653	1.01119	1.02111	1.01748	1.02286	1.02177
2869.56	0.99584	1.01206	1.0221	1.01844	1.02416	1.02306
2867.63	0.99539	1.01247	1.02431	1.02063	1.02666	1.02561
2865.7	0.99594	1.01409	1.02789	1.02419	1.03069	1.02938
2863.77	0.99699	1.01787	1.03259	1.02887	1.03635	1.03502
2861.84	0.99744	1.02269	1.03802	1.03427	1.04271	1.0422
2859.92	0.99727	1.02719	1.04369	1.03992	1.04856	1.04899
2857.99	0.99717	1.02985	1.04838	1.04459	1.05243	1.05336
2856.06	0.99714	1.03	1.05053	1.04671	1.05392	1.05443
2854.13	0.99673	1.02865	1.04891	1.04506	1.05284	1.05231
2852.2	0.99639	1.02591	1.04373	1.03986	1.04767	1.04727
2850.27	0.99641	1.02158	1.03686	1.03297	1.03976	1.04055
2848.35	0.99662	1.01693	1.02997	1.02606	1.03215	1.03302
2846.42	0.997	1.01303	1.02435	1.02041	1.02588	1.02542
2844.49	0.99717	1.00997	1.02009	1.01613	1.02088	1.01932
2842.56	0.99669	1.00765	1.01629	1.01231	1.01668	1.01517
2840.63	0.996	1.00579	1.01282	1.00882	1.01298	1.01194
2838.7	0.99583	1.00407	1.01004	1.006	1.01022	1.00915
2836.77	0.99618	1.00271	1.00805	1.00399	1.00838	1.00715
2834.85	0.99663	1.00185	1.00682	1.00274	1.00677	1.00575
2832.92	0.9968	1.00127	1.00604	1.00194	1.00545	1.00455
2830.99	0.99658	1.00074	1.00553	1.0014	1.00486	1.00377
2829.06	0.99633	1.00014	1.0052	1.00105	1.00482	1.00332
2827.13	0.99614	0.99949	1.0049	1.00073	1.00476	1.00276
2825.2	0.9961	0.99913	1.00472	1.00053	1.00461	1.00244
2823.28	0.99647	0.99895	1.0045	1.00028	1.00429	1.00234
2821.35	0.99698	0.99837	1.00389	0.99964	1.0034	1.00166
2819.42	0.99724	0.99773	1.00306	0.99879	1.00204	1.00038
2817.49	0.99711	0.99753	1.00208	0.99779	1.0006	0.99882
2815.56	0.9967	0.99731	1.0008	0.99648	0.99945	0.99758
2813.63	0.99639	0.99704	0.9996	0.99526	0.99871	0.99731
2811.7	0.9963	0.9972	0.99936	0.995	0.99832	0.99776
2809.78	0.99628	0.99775	1.0001	0.99572	0.99828	0.99807
2807.85	0.99617	0.99811	1.00075	0.99634	0.99857	0.99772
2805.92	0.99585	0.99814	1.00078	0.99635	0.99911	0.99707
2803.99	0.99553	0.99812	1.00048	0.99603	0.99966	0.99674
2802.06	0.99558	0.99819	1.00015	0.99567	0.99946	0.99667
2800.13	0.99603	0.99806	0.99974	0.99523	0.99858	0.99658
2798.21	0.9966	0.99766	0.9992	0.99467	0.99812	0.99656
2796.28	0.99676	0.99747	0.99935	0.9948	0.99831	0.99679
2794.35	0.99638	0.99764	1.00045	0.99588	0.99839	0.99726
2792.42	0.99595	0.99779	1.00131	0.99671	0.99826	0.99752
2790.49	0.99582	0.99747	1.00135	0.99673	0.99823	0.99715
2788.56	0.99578	0.99674	1.00091	0.99627	0.99812	0.99633
2786.63	0.9958	0.99663	1.00038	0.99572	0.99787	0.99552
2784.71	0.99602	0.99713	0.99991	0.99521	0.9978	0.99498
2782.78	0.99615	0.99712	0.99925	0.99453	0.99791	0.99471
2780.85	0.99608	0.99675	0.99842	0.99368	0.99812	0.99463
2778.92	0.99629	0.99654	0.99788	0.99312	0.99826	0.99459
2776.99	0.99653	0.99655	0.998	0.99321	0.99799	0.99444
2775.06	0.99628	0.99719	0.99894	0.99413	0.99796	0.99464
2773.14	0.99601	0.99812	1.00011	0.99528	0.99828	0.99527
2771.21	0.99596	0.99804	1.00042	0.99557	0.99756	0.9953
2769.28	0.99588	0.9974	0.99991	0.99503	0.99631	0.99506
2767.35	0.99605	0.9972	0.99944	0.99453	0.99621	0.99535
2765.42	0.99651	0.99694	0.99915	0.99422	0.99671	0.99558
2763.49	0.99686	0.99658	0.99919	0.99424	0.99695	0.9956
2761.56	0.99702	0.99684	0.99977	0.99479	0.99727	0.99569
2759.64	0.99677	0.99719	1.0004	0.9954	0.99762	0.99574
2757.71	0.99601	0.9972	1.00057	0.99555	0.99756	0.99582
2755.78	0.99546	0.99742	1.00043	0.99539	0.99718	0.99562
2753.85	0.99559	0.9978	1.00014	0.99507	0.99696	0.99501
2751.92	0.99589	0.99803	0.99977	0.99468	0.99723	0.99454
2749.99	0.99572	0.99815	0.9996	0.99449	0.99765	0.99435
2748.07	0.99529	0.99828	0.99972	0.99458	0.99773	0.99428
2746.14	0.99511	0.99856	1.00001	0.99484	0.99766	0.99439
2744.21	0.99505	0.99885	1.00055	0.99536	0.9979	0.99493
2742.28	0.995	0.99885	1.00088	0.99584	0.9984	0.99575
2740.35	0.99521	0.99869	1.00046	0.99567	0.99842	0.9962
2738.42	0.99552	0.99895	0.99975	0.99519	0.99802	0.99635
2736.49	0.99574	0.99976	0.99962	0.99531	0.99785	0.99668
2734.57	0.99593	1.0005	1.00003	0.99597	0.99798	0.997
2732.64	0.99602	1.00065	1.00031	0.9965	0.9981	0.99704
2730.71	0.996	1.00053	1.00031	0.99674	0.99822	0.99705
2728.78	0.9959	1.00029	1.00021	0.99689	0.99846	0.99747
2726.85	0.99572	0.99979	0.99977	0.9967	0.9987	0.99787
2724.92	0.99565	0.99894	0.99889	0.99607	0.99834	0.99736
2723	0.99575	0.99839	0.99827	0.99569	0.99772	0.99654
2721.07	0.99588	0.99842	0.99852	0.99619	0.99735	0.99634
2719.14	0.99606	0.99858	0.99922	0.99714	0.99722	0.99658
2717.21	0.9961	0.9985	0.99957	0.99774	0.99734	0.99683
2715.28	0.99595	0.99821	0.9993	0.99771	0.99762	0.9972
2713.35	0.99586	0.99797	0.99886	0.99752	0.99778	0.9977
2711.42	0.99568	0.99788	0.99835	0.99726	0.99744	0.99795
2709.5	0.99539	0.99764	0.99756	0.99672	0.99675	0.9975
2707.57	0.99526	0.99729	0.99707	0.99647	0.99634	0.99693
2705.64	0.99531	0.99709	0.99718	0.99683	0.99632	0.99676
2703.71	0.99555	0.99683	0.99713	0.99703	0.9962	0.99639
2701.78	0.99591	0.99641	0.99672	0.99687	0.99602	0.99564
2699.85	0.9962	0.99617	0.99671	0.9971	0.99637	0.99543
2697.93	0.99629	0.99616	0.99722	0.99786	0.99687	0.99591
2696	0.99604	0.996	0.99731	0.99791	0.99653	0.99613
2694.07	0.99564	0.99562	0.99687	0.99743	0.99566	0.99581
2692.14	0.99557	0.99569	0.99662	0.99714	0.99513	0.99564
2690.21	0.99591	0.99632	0.99645	0.99693	0.99505	0.99562
2688.28	0.99618	0.99674	0.99626	0.9967	0.9952	0.99534
2686.35	0.99612	0.99659	0.99644	0.99683	0.99537	0.99515
2684.43	0.99596	0.99609	0.9967	0.99705	0.99532	0.99523
2682.5	0.99605	0.9957	0.99661	0.99692	0.99507	0.99519
2680.57	0.99628	0.99576	0.99649	0.99676	0.99504	0.99481
2678.64	0.99631	0.99621	0.99658	0.99681	0.99536	0.9943
2676.71	0.99616	0.99658	0.99652	0.99671	0.9954	0.994
2674.78	0.99612	0.99635	0.99625	0.9964	0.9947	0.99411
2672.85	0.9963	0.99557	0.996	0.99611	0.99388	0.99448
2670.93	0.99643	0.9949	0.99584	0.99591	0.99375	0.99463
2669	0.99611	0.99468	0.99571	0.99574	0.99404	0.99437
2667.07	0.99553	0.99451	0.99547	0.99546	0.99407	0.99402
2665.14	0.99529	0.99431	0.99511	0.99505	0.99376	0.99381
2663.21	0.99547	0.99427	0.99467	0.99457	0.99334	0.99368
2661.28	0.99576	0.9945	0.99441	0.99427	0.99312	0.99351
2659.36	0.99592	0.99496	0.99463	0.99445	0.99335	0.99348
2657.43	0.99592	0.99515	0.99496	0.99474	0.99363	0.99361
2655.5	0.99587	0.9948	0.99497	0.99471	0.99361	0.99338
2653.57	0.99585	0.99441	0.99483	0.99453	0.99355	0.99284
2651.64	0.99581	0.99448	0.99468	0.99434	0.99376	0.99267
2649.71	0.99572	0.99465	0.99448	0.9941	0.99401	0.99278
2647.78	0.99564	0.99445	0.99413	0.9937	0.9939	0.9927
2645.86	0.99567	0.9942	0.99395	0.99348	0.9935	0.99242
2643.93	0.99574	0.99402	0.99427	0.99376	0.99308	0.99207
2642	0.99576	0.99358	0.99471	0.99415	0.99265	0.99197
2640.07	0.99575	0.99315	0.99482	0.99422	0.99232	0.99242
2638.14	0.99571	0.99316	0.99459	0.99395	0.99221	0.99295
2636.21	0.99561	0.9935	0.99428	0.9936	0.99231	0.9929
2634.29	0.99562	0.99377	0.9942	0.99348	0.9925	0.99234
2632.36	0.99586	0.99357	0.99427	0.99351	0.99256	0.99177
2630.43	0.99604	0.99314	0.99425	0.99345	0.99256	0.99149
2628.5	0.99577	0.99315	0.99416	0.99332	0.99263	0.99155
2626.57	0.99529	0.99351	0.99401	0.99313	0.9925	0.99171
2624.64	0.99518	0.99365	0.99394	0.99302	0.9922	0.99193
2622.71	0.9954	0.99351	0.99403	0.99307	0.99218	0.99213
2620.79	0.99566	0.99353	0.99409	0.99308	0.99247	0.99192
2618.86	0.99603	0.99378	0.99414	0.99309	0.99255	0.99157
2616.93	0.99635	0.99381	0.99425	0.99316	0.99228	0.99155
2615	0.99637	0.99364	0.99436	0.99323	0.99222	0.99172
2613.07	0.99618	0.99403	0.99458	0.99341	0.99264	0.99196
2611.14	0.9961	0.99473	0.99484	0.99363	0.99294	0.99215
2609.22	0.9962	0.99465	0.99502	0.99377	0.99267	0.99192
2607.29	0.99629	0.99406	0.99524	0.99395	0.99239	0.99145
2605.36	0.99641	0.99381	0.99557	0.99424	0.99269	0.99131
2603.43	0.99667	0.99385	0.99588	0.99451	0.99315	0.99144
2601.5	0.99686	0.99378	0.99591	0.9945	0.99339	0.99163
2599.57	0.99676	0.99355	0.99548	0.99402	0.99338	0.99195
2597.64	0.99632	0.99322	0.99468	0.99318	0.99298	0.99205
2595.72	0.99583	0.99305	0.99414	0.9926	0.99244	0.99169
2593.79	0.99583	0.99329	0.99437	0.99279	0.9922	0.99116
2591.86	0.99627	0.99365	0.99501	0.99339	0.99232	0.9908
2589.93	0.99648	0.99368	0.99541	0.99375	0.99241	0.9907
2588	0.99614	0.99337	0.99544	0.99374	0.9922	0.99071
2586.07	0.99571	0.9931	0.99527	0.99353	0.99213	0.99074
2584.15	0.99559	0.99304	0.99499	0.99321	0.99234	0.9908
2582.22	0.99576	0.99312	0.99469	0.99287	0.99238	0.9909
2580.29	0.99593	0.99325	0.99463	0.99277	0.99239	0.99098
2578.36	0.99596	0.99335	0.99485	0.99295	0.99274	0.99102
2576.43	0.99596	0.99344	0.99518	0.99323	0.99313	0.99097
2574.5	0.99603	0.99349	0.99542	0.99343	0.99329	0.99074
2572.57	0.99611	0.99344	0.99537	0.99334	0.99327	0.99046
2570.65	0.996	0.99348	0.99513	0.99306	0.993	0.99055
2568.72	0.99559	0.9936	0.99494	0.99283	0.99256	0.99096
2566.79	0.9954	0.99362	0.99482	0.99267	0.99243	0.99127
2564.86	0.99575	0.99345	0.99477	0.99258	0.9927	0.99137
2562.93	0.99608	0.99309	0.99481	0.99258	0.99296	0.99135
2561	0.99598	0.99291	0.99515	0.99288	0.99327	0.99143
2559.08	0.99572	0.99331	0.99562	0.99331	0.99377	0.99157
2557.15	0.99546	0.99396	0.99585	0.99349	0.99409	0.9914
2555.22	0.99529	0.99421	0.99601	0.9936	0.9941	0.99113
2553.29	0.99545	0.99397	0.9963	0.99385	0.99398	0.99125
2551.36	0.99579	0.99352	0.99639	0.9939	0.99388	0.99143
2549.43	0.99604	0.9933	0.99621	0.99368	0.99385	0.99136
2547.5	0.99616	0.99353	0.9962	0.99363	0.99399	0.9914
2545.58	0.99619	0.99385	0.99633	0.99372	0.99422	0.99162
2543.65	0.99615	0.9939	0.99632	0.99367	0.99422	0.9919
2541.72	0.996	0.99369	0.99635	0.99366	0.994	0.99232
2539.79	0.99576	0.99335	0.99642	0.99369	0.99396	0.99255
2537.86	0.99568	0.99319	0.99637	0.9936	0.99412	0.99241
2535.93	0.99588	0.99327	0.99631	0.9935	0.99419	0.99221
2534.01	0.99608	0.99349	0.99638	0.99353	0.99416	0.99214
2532.08	0.99605	0.99383	0.99663	0.99373	0.99419	0.99218
2530.15	0.99583	0.99406	0.99694	0.994	0.99428	0.99234
2528.22	0.9957	0.99406	0.9972	0.99422	0.99453	0.99256
2526.29	0.99581	0.99401	0.99737	0.99435	0.995	0.99282
2524.36	0.99594	0.99393	0.99737	0.99431	0.99551	0.99316
2522.43	0.99596	0.99387	0.99721	0.99411	0.99573	0.99343
2520.51	0.99597	0.99401	0.99692	0.99378	0.9954	0.99328
2518.58	0.99597	0.99426	0.99666	0.99348	0.99486	0.99279
2516.65	0.99592	0.99448	0.99668	0.99346	0.9948	0.99244
2514.72	0.99594	0.99485	0.99711	0.99385	0.99526	0.9927
2512.79	0.996	0.99523	0.99786	0.99456	0.9957	0.99334
2510.86	0.99588	0.99526	0.99845	0.9951	0.99584	0.99353
2508.94	0.99569	0.99501	0.99861	0.99522	0.99593	0.99327
2507.01	0.99576	0.99491	0.99873	0.9953	0.99613	0.99327
2505.08	0.99608	0.99514	0.99905	0.99558	0.99633	0.99366
2503.15	0.99623	0.99535	0.99916	0.99565	0.99657	0.9939
2501.22	0.99609	0.99524	0.99891	0.99536	0.99682	0.99386
2499.29	0.99595	0.99513	0.99872	0.99513	0.99681	0.99384
2497.36	0.99599	0.99526	0.99894	0.99531	0.99677	0.99404
2495.44	0.99601	0.99544	0.9994	0.99573	0.99695	0.99441
2493.51	0.99589	0.99528	0.9996	0.99589	0.99711	0.99462
2491.58	0.9958	0.99497	0.99952	0.99577	0.99728	0.99454
2489.65	0.99591	0.99512	0.99931	0.99551	0.99765	0.99451
2487.72	0.99607	0.99557	0.99901	0.99517	0.99792	0.99467
2485.79	0.9962	0.99601	0.99899	0.99511	0.99801	0.99492
2483.87	0.99624	0.99675	0.99943	0.99551	0.99801	0.99532
2481.94	0.9961	0.99755	0.99989	0.99593	0.99799	0.99584
2480.01	0.99586	0.99751	1.00003	0.99603	0.99803	0.99593
2478.08	0.99583	0.99654	0.99995	0.99591	0.99808	0.9954
2476.15	0.99606	0.99569	0.99996	0.99588	0.99809	0.99504
2474.22	0.99627	0.99574	1.00019	0.99607	0.9981	0.99526
2472.29	0.9963	0.99642	1.00068	0.99652	0.99819	0.99538
2470.37	0.9962	0.99694	1.00128	0.99708	0.99838	0.9953
2468.44	0.9962	0.99695	1.00161	0.99737	0.9986	0.99548
2466.51	0.99636	0.99682	1.00156	0.99726	0.99876	0.99578
2464.58	0.99641	0.99679	1.0014	0.99706	0.99879	0.99599
2462.65	0.99623	0.9969	1.00137	0.99699	0.99882	0.99643
2460.72	0.99614	0.99709	1.00136	0.99694	0.999	0.99701
2458.8	0.99618	0.99713	1.00137	0.99691	0.99943	0.99713
2456.87	0.99603	0.99705	1.00155	0.99705	0.99998	0.99686
2454.94	0.99568	0.99705	1.00183	0.99729	1.00041	0.99678
2453.01	0.99543	0.99716	1.00211	0.99753	1.00057	0.99692
2451.08	0.99549	0.99735	1.00248	0.99786	1.00056	0.99707
2449.15	0.9957	0.99736	1.00267	0.99801	1.0006	0.9971
2447.22	0.99594	0.99719	1.00239	0.99769	1.00079	0.99687
2445.3	0.99617	0.99713	1.00205	0.9973	1.00108	0.99658
2443.37	0.99618	0.99712	1.00209	0.9973	1.00136	0.99648
2441.44	0.99599	0.99683	1.00205	0.99743	1.00128	0.9965
2439.51	0.9959	0.99664	1.00187	0.99742	1.00104	0.99661
2437.58	0.99596	0.99691	1.00178	0.99751	1.00141	0.99677
2435.65	0.99608	0.99717	1.00195	0.99786	1.0019	0.99679
2433.73	0.99612	0.997	1.00218	0.99811	1.00162	0.99679
2431.8	0.99606	0.99671	1.00241	0.99837	1.00094	0.99672
2429.87	0.9961	0.99674	1.00278	0.99875	1.00073	0.99639
2427.94	0.99609	0.99689	1.00299	0.99899	1.00091	0.99624
2426.01	0.99597	0.99691	1.00281	0.99883	1.00091	0.99649
2424.08	0.99605	0.99682	1.00253	0.99858	1.00068	0.99667
2422.15	0.99622	0.99691	1.00236	0.99843	1.00056	0.99674
2420.23	0.99622	0.99723	1.0022	0.9983	1.0006	0.99691
2418.3	0.99619	0.99744	1.00193	0.99804	1.00054	0.99688
2416.37	0.99609	0.99724	1.00163	0.99777	1.00022	0.9967
2414.44	0.9959	0.99694	1.0015	0.99766	0.99994	0.99661
2412.51	0.99596	0.997	1.00159	0.99778	0.99996	0.99652
2410.58	0.99631	0.9973	1.00174	0.99795	1.00002	0.99649
2408.66	0.99655	0.99751	1.00193	0.99816	1.00011	0.99672
2406.73	0.99644	0.99763	1.00212	0.99837	1.0004	0.997
2404.8	0.99619	0.99785	1.00227	0.99855	1.00066	0.99717
2402.87	0.99609	0.9981	1.00231	0.99861	1.00083	0.99724
2400.94	0.99612	0.99812	1.00228	0.9986	1.00102	0.99731
2399.01	0.99608	0.99786	1.00224	0.99859	1.00108	0.99738
2397.08	0.99586	0.99762	1.00216	0.99852	1.00095	0.99736
2395.16	0.99573	0.99766	1.00209	0.99848	1.00075	0.99736
2393.23	0.99582	0.9978	1.00222	0.99863	1.00062	0.99747
2391.3	0.99601	0.9978	1.00252	0.99896	1.00079	0.9976
2389.37	0.99627	0.99791	1.0028	0.99926	1.00134	0.99781
2387.44	0.99657	0.99829	1.00291	0.9994	1.0019	0.99822
2385.51	0.99679	0.99866	1.00327	0.99977	1.00236	0.99879
2383.58	0.99691	0.99895	1.00442	1.00095	1.00314	0.99961
2381.66	0.99692	0.99944	1.00637	1.00292	1.0044	1.00096
2379.73	0.99684	1.00054	1.00884	1.00542	1.00614	1.00283
2377.8	0.99652	1.00204	1.01175	1.00835	1.00856	1.00492
2375.87	0.99606	1.00337	1.01525	1.01187	1.01174	1.00735
2373.94	0.99608	1.0044	1.01918	1.01582	1.01562	1.01065
2372.01	0.99643	1.00566	1.02345	1.02012	1.02006	1.01477
2370.09	0.99647	1.00773	1.02886	1.02555	1.02478	1.01925
2368.16	0.99713	1.0102	1.0359	1.03262	1.02959	1.02416
2366.23	0.9987	1.01211	1.04381	1.04055	1.03512	1.02921
2364.3	0.99949	1.01382	1.05159	1.04834	1.04202	1.03416
2362.37	0.99916	1.01568	1.05796	1.05474	1.04853	1.03946
2360.44	0.99812	1.01708	1.06248	1.05928	1.05275	1.0445
2358.51	0.99654	1.01851	1.06546	1.06229	1.05553	1.04862
2356.59	0.99577	1.02073	1.06608	1.06293	1.05758	1.05223
2354.66	0.99679	1.02326	1.06435	1.06122	1.05859	1.05476
2352.73	0.99834	1.02535	1.06157	1.05846	1.05834	1.05531
2350.8	0.99846	1.02704	1.05954	1.05646	1.05791	1.05533
2348.87	0.99757	1.02866	1.06026	1.0572	1.05961	1.05737
2346.94	0.99716	1.0302	1.06429	1.06126	1.06456	1.06222
2345.02	0.99749	1.03136	1.07056	1.06755	1.07153	1.06864
2343.09	0.99764	1.03275	1.07672	1.07373	1.07765	1.07442
2341.16	0.99682	1.03468	1.08076	1.07779	1.08119	1.07776
2339.23	0.99554	1.03553	1.08077	1.07783	1.08086	1.07739
2337.3	0.99546	1.03394	1.07617	1.07325	1.0761	1.07332
2335.37	0.99664	1.03066	1.06987	1.06698	1.06907	1.06709
2333.44	0.99772	1.02762	1.06456	1.06169	1.0625	1.06061
2331.52	0.99819	1.02502	1.05925	1.05639	1.05641	1.05417
2329.59	0.99801	1.02193	1.05236	1.04953	1.04954	1.04716
2327.66	0.99738	1.01854	1.04494	1.04213	1.04241	1.03984
2325.73	0.99651	1.01528	1.03829	1.03551	1.03611	1.03261
2323.8	0.99553	1.01203	1.03222	1.02946	1.0305	1.02576
2321.87	0.99498	1.00876	1.0265	1.02376	1.0248	1.01973
2319.95	0.99528	1.00584	1.02142	1.0187	1.01893	1.01487
2318.02	0.996	1.00383	1.01724	1.01455	1.01383	1.01116
2316.09	0.9963	1.00268	1.01387	1.0112	1.01023	1.00831
2314.16	0.99601	1.00197	1.01124	1.0086	1.00803	1.0062
2312.23	0.9959	1.00162	1.00933	1.00671	1.00667	1.00468
2310.3	0.99618	1.00131	1.00787	1.00527	1.00554	1.00339
2308.37	0.99627	1.00077	1.00674	1.00416	1.00425	1.00226
2306.45	0.99608	0.99987	1.00569	1.00314	1.00282	1.00127
2304.52	0.99585	0.99895	1.00435	1.00182	1.0015	1.00019
2302.59	0.99583	0.99848	1.00311	1.00061	1.00061	0.99917
2300.66	0.99609	0.99832	1.00245	0.99996	1.00019	0.99848
2298.73	0.99628	0.99813	1.00207	0.9996	0.99983	0.99802
2296.8	0.99609	0.99793	1.00151	0.99907	0.9994	0.99766
2294.88	0.99574	0.99774	1.00086	0.99844	0.999	0.99733
2292.95	0.99559	0.99761	1.00048	0.99809	0.99872	0.99704
2291.02	0.99565	0.99759	1.00032	0.99795	0.99859	0.99693
2289.09	0.99578	0.99752	1.00015	0.9978	0.99849	0.99697
2287.16	0.99591	0.99738	0.99994	0.99761	0.99825	0.99696
2285.23	0.99596	0.99725	0.99972	0.99742	0.9979	0.99693
2283.3	0.99592	0.99723	0.99951	0.99723	0.99764	0.99695
2281.38	0.99595	0.99741	0.99944	0.99719	0.99761	0.99701
2279.45	0.99611	0.99771	0.99961	0.99738	0.99767	0.99717
2277.52	0.9963	0.99793	0.99989	0.99768	0.99773	0.99744
2275.59	0.99629	0.99802	0.99992	0.99773	0.99778	0.99779
2273.66	0.99601	0.99784	0.99963	0.99747	0.99764	0.99786
2271.73	0.99576	0.99749	0.99921	0.99707	0.99716	0.99731
2269.81	0.99577	0.99728	0.99879	0.99668	0.9967	0.99651
2267.88	0.99591	0.99716	0.99853	0.99643	0.99659	0.99595
2265.95	0.99593	0.99691	0.99852	0.99644	0.99658	0.99563
2264.02	0.99576	0.99658	0.99844	0.99639	0.99627	0.99541
2262.09	0.99564	0.99637	0.99823	0.9962	0.99583	0.99535
2260.16	0.99568	0.99652	0.99834	0.99634	0.99586	0.99539
2258.23	0.99576	0.99701	0.99853	0.99655	0.99631	0.99545
2256.31	0.99585	0.99714	0.99825	0.99629	0.99646	0.99549
2254.38	0.99599	0.99669	0.99775	0.99581	0.99621	0.99541
2252.45	0.99609	0.99621	0.99751	0.9956	0.99608	0.99524
2250.52	0.99608	0.99607	0.99754	0.99565	0.99611	0.99517
2248.59	0.9961	0.99626	0.99756	0.9957	0.99601	0.99532
2246.66	0.99621	0.99644	0.9975	0.99565	0.99567	0.99544
2244.74	0.99618	0.99626	0.99751	0.99569	0.99531	0.99532
2242.81	0.99589	0.99622	0.9976	0.9958	0.99537	0.9952
2240.88	0.9957	0.99653	0.99768	0.99591	0.99584	0.99519
2238.95	0.99589	0.99664	0.99776	0.99601	0.99604	0.99504
2237.02	0.9961	0.99649	0.99773	0.99601	0.99578	0.99491
2235.09	0.99602	0.99639	0.99762	0.99591	0.99546	0.99504
2233.16	0.99578	0.9963	0.99748	0.9958	0.99518	0.99522
2231.24	0.99561	0.99611	0.99748	0.99582	0.99492	0.99531
2229.31	0.99559	0.99594	0.99759	0.99595	0.99481	0.99543
2227.38	0.99561	0.99591	0.99765	0.99604	0.9949	0.99557
2225.45	0.99557	0.99605	0.99763	0.99604	0.99514	0.99564
2223.52	0.9956	0.99628	0.99749	0.99592	0.99534	0.99556
2221.59	0.99562	0.99642	0.99721	0.99566	0.99536	0.99533
2219.67	0.99558	0.99637	0.99698	0.99546	0.99527	0.995
2217.74	0.99566	0.99622	0.997	0.9955	0.99523	0.99483
2215.81	0.99584	0.99619	0.99736	0.99589	0.99535	0.99512
2213.88	0.99584	0.99624	0.99774	0.99628	0.99559	0.99558
2211.95	0.99575	0.99631	0.99767	0.99624	0.99581	0.99584
2210.02	0.99573	0.9964	0.99747	0.99606	0.99598	0.99606
2208.09	0.99574	0.99641	0.99765	0.99627	0.99605	0.99628
2206.17	0.99575	0.99633	0.9979	0.99654	0.99585	0.99619
2204.24	0.99579	0.99646	0.99789	0.99656	0.9955	0.99594
2202.31	0.99579	0.99672	0.99777	0.99645	0.99537	0.99587
2200.38	0.99573	0.99679	0.99768	0.99639	0.99561	0.99591
2198.45	0.99581	0.99667	0.99754	0.99627	0.99589	0.99598
2196.52	0.99615	0.99654	0.99745	0.9962	0.99585	0.9961
2194.6	0.9966	0.99656	0.99755	0.99633	0.99563	0.99616
2192.67	0.99672	0.99674	0.99775	0.99654	0.99563	0.99624
2190.74	0.99631	0.99695	0.99796	0.99678	0.9959	0.99646
2188.81	0.99587	0.99709	0.9981	0.99694	0.99605	0.99669
2186.88	0.99585	0.99734	0.99818	0.99705	0.99592	0.99681
2184.95	0.99604	0.99767	0.99822	0.99711	0.99597	0.99681
2183.02	0.99611	0.99768	0.99816	0.99708	0.99611	0.99672
2181.1	0.99609	0.9976	0.99834	0.99727	0.99604	0.99673
2179.17	0.99603	0.99785	0.99877	0.99773	0.99607	0.99697
2177.24	0.99582	0.99814	0.99889	0.99787	0.99637	0.99733
2175.31	0.99558	0.99789	0.99852	0.99753	0.99646	0.99745
2173.38	0.99565	0.99729	0.99795	0.99698	0.99619	0.99722
2171.45	0.99587	0.99714	0.99779	0.99685	0.99605	0.99702
2169.53	0.99588	0.99756	0.99818	0.99725	0.99625	0.99706
2167.6	0.99579	0.99798	0.99855	0.99765	0.99667	0.99732
2165.67	0.9959	0.99818	0.99874	0.99786	0.99725	0.99777
2163.74	0.99607	0.99823	0.99885	0.99797	0.99758	0.99812
2161.81	0.9961	0.99806	0.99879	0.99791	0.99727	0.99821
2159.88	0.99607	0.99776	0.99861	0.99773	0.99656	0.99811
2157.95	0.99609	0.99775	0.99856	0.99768	0.99621	0.99806
2156.03	0.996	0.99803	0.9988	0.99792	0.99652	0.99827
2154.1	0.99588	0.99813	0.99917	0.99829	0.997	0.99864
2152.17	0.99584	0.99795	0.99938	0.9985	0.99724	0.99897
2150.24	0.9958	0.99781	0.99931	0.99843	0.99725	0.999
2148.31	0.99579	0.998	0.99919	0.99831	0.99724	0.99875
2146.38	0.99575	0.99835	0.99945	0.99857	0.99737	0.99866
2144.46	0.99568	0.99855	1.00007	0.99919	0.99765	0.99886
2142.53	0.9959	0.99867	1.00038	0.9995	0.99793	0.99914
2140.6	0.99632	0.99881	1.00003	0.99915	0.998	0.99937
2138.67	0.99652	0.99901	0.99977	0.99889	0.99797	0.99936
2136.74	0.99648	0.99925	1.00015	0.99927	0.99822	0.99924
2134.81	0.99639	0.99951	1.00071	0.99983	0.99861	0.99941
2132.88	0.9963	0.99981	1.00098	1.0001	0.99892	0.99982
2130.96	0.99614	0.99998	1.00105	1.00017	0.99917	1.00008
2129.03	0.996	0.99992	1.00111	1.00023	0.99928	1.00021
2127.1	0.996	0.99988	1.00114	1.00026	0.99926	1.00038
2125.17	0.996	1.00001	1.00117	1.00029	0.99936	1.00051
2123.24	0.99586	1.00025	1.00134	1.00046	0.99975	1.00075
2121.31	0.99577	1.00058	1.00163	1.00075	1.00017	1.00115
2119.39	0.99578	1.00095	1.00192	1.00104	1.00042	1.00138
2117.46	0.99587	1.00131	1.0022	1.00132	1.00075	1.0015
2115.53	0.99605	1.00154	1.00226	1.00138	1.00124	1.00172
2113.6	0.99613	1.00153	1.00222	1.00134	1.00172	1.00209
2111.67	0.99596	1.00134	1.00248	1.0016	1.00216	1.00262
2109.74	0.99583	1.00125	1.00306	1.00218	1.00249	1.00311
2107.81	0.99591	1.00148	1.00366	1.00278	1.00287	1.00347
2105.89	0.99601	1.00184	1.00419	1.00331	1.00347	1.00393
2103.96	0.99596	1.00207	1.00473	1.00385	1.00405	1.00459
2102.03	0.99581	1.00235	1.00533	1.00445	1.00456	1.00538
2100.1	0.99568	1.00292	1.00592	1.00504	1.00515	1.00613
2098.17	0.99563	1.00354	1.00648	1.0056	1.00584	1.00683
2096.24	0.99578	1.00393	1.00693	1.00605	1.00662	1.00763
2094.31	0.99609	1.00428	1.00754	1.00666	1.00751	1.00852
2092.39	0.99624	1.00484	1.00854	1.00766	1.00844	1.00928
2090.46	0.99629	1.00546	1.00949	1.00861	1.00937	1.00999
2088.53	0.9965	1.00585	1.01017	1.00929	1.01033	1.01078
2086.6	0.99669	1.00611	1.01088	1.01	1.01126	1.01185
2084.67	0.99658	1.00662	1.01162	1.01074	1.01227	1.01327
2082.74	0.99625	1.00746	1.0122	1.01132	1.01357	1.01458
2080.82	0.99596	1.00828	1.01301	1.01213	1.01503	1.01568
2078.89	0.99595	1.00886	1.01436	1.01348	1.01619	1.01688
2076.96	0.99629	1.00926	1.01575	1.01487	1.01698	1.01802
2075.03	0.99665	1.00947	1.01663	1.01575	1.01764	1.01878
2073.1	0.99668	1.00966	1.01709	1.01621	1.01828	1.01934
2071.17	0.99648	1.01001	1.01728	1.0164	1.01871	1.01993
2069.24	0.99636	1.0103	1.01735	1.01647	1.01883	1.02031
2067.32	0.99639	1.01039	1.01748	1.0166	1.019	1.02044
2065.39	0.9965	1.01037	1.01752	1.01664	1.01925	1.02052
2063.46	0.99664	1.01035	1.01742	1.01654	1.0193	1.0203
2061.53	0.99668	1.01054	1.01726	1.01638	1.01917	1.01991
2059.6	0.99643	1.01079	1.01713	1.01625	1.01901	1.01984
2057.67	0.99606	1.01063	1.01714	1.01626	1.01889	1.02003
2055.75	0.99586	1.0103	1.01738	1.0165	1.01902	1.02026
2053.82	0.99591	1.01011	1.01748	1.0166	1.01937	1.02041
2051.89	0.99615	1.00984	1.01714	1.01626	1.01956	1.02018
2049.96	0.99643	1.00962	1.01677	1.01589	1.01946	1.01961
2048.03	0.99668	1.00971	1.01661	1.01573	1.01912	1.01919
2046.1	0.99683	1.0099	1.01643	1.01555	1.01879	1.01895
2044.17	0.9968	1.00989	1.0162	1.01532	1.01858	1.01856
2042.25	0.99662	1.00971	1.01592	1.01504	1.01832	1.01804
2040.32	0.99655	1.00957	1.01555	1.01467	1.01797	1.01758
2038.39	0.99665	1.00943	1.01518	1.0143	1.01744	1.01724
2036.46	0.99662	1.00914	1.01474	1.01386	1.01663	1.01681
2034.53	0.9964	1.00873	1.01413	1.01325	1.01567	1.01604
2032.6	0.99614	1.00826	1.01334	1.01246	1.01487	1.01508
2030.68	0.99601	1.00782	1.01238	1.0115	1.01433	1.01413
2028.75	0.9961	1.00741	1.01155	1.01067	1.01385	1.01314
2026.82	0.99632	1.00707	1.01113	1.01025	1.01327	1.01231
2024.89	0.99642	1.00684	1.01081	1.00993	1.01264	1.01175
2022.96	0.9963	1.0066	1.01017	1.00929	1.0119	1.01122
2021.03	0.99604	1.00627	1.00944	1.00856	1.01105	1.01071
2019.1	0.99579	1.00594	1.00899	1.00811	1.01041	1.01024
2017.18	0.99591	1.00553	1.00859	1.00771	1.01008	1.00962
2015.25	0.99633	1.00486	1.00796	1.00708	1.00969	1.00881
2013.32	0.99652	1.00428	1.00727	1.00639	1.00915	1.00794
2011.39	0.99637	1.00404	1.00664	1.00576	1.00859	1.00715
2009.46	0.99605	1.00397	1.00606	1.00518	1.0079	1.00644
2007.53	0.99579	1.00371	1.00553	1.00465	1.00704	1.00573
2005.61	0.99578	1.00319	1.00497	1.00409	1.00631	1.00498
2003.68	0.99598	1.00271	1.00441	1.00353	1.00591	1.00426
2001.75	0.99625	1.00248	1.00386	1.00298	1.00567	1.00371
1999.82	0.99633	1.00227	1.00328	1.0024	1.00535	1.00333
1997.89	0.99617	1.00188	1.00279	1.00191	1.00494	1.00298
1995.96	0.99609	1.00157	1.00254	1.00166	1.00454	1.00253
1994.03	0.99618	1.00157	1.00237	1.00149	1.00429	1.00202
1992.11	0.99619	1.00164	1.00201	1.00113	1.00406	1.00145
1990.18	0.99601	1.00142	1.00141	1.00053	1.00356	1.00095
1988.25	0.99593	1.00098	1.00062	0.99974	1.00278	1.00057
1986.32	0.99599	1.0006	0.99977	0.99889	1.00198	1.0001
1984.39	0.99607	1.00032	0.99913	0.99825	1.00134	0.99954
1982.46	0.99626	0.99995	0.99868	0.9978	1.00094	0.99902
1980.54	0.99647	0.99962	0.99844	0.99756	1.00073	0.99866
1978.61	0.99639	0.99962	0.99834	0.99746	1.00052	0.99849
1976.68	0.9962	0.99957	0.99814	0.99726	1.00017	0.99821
1974.75	0.99608	0.99926	0.99792	0.99704	0.99982	0.9978
1972.82	0.99594	0.99901	0.9978	0.99692	0.99961	0.99743
1970.89	0.99583	0.99895	0.99764	0.99676	0.99956	0.99713
1968.96	0.99588	0.99888	0.99742	0.99654	0.99962	0.99697
1967.04	0.99607	0.99866	0.99727	0.99639	0.99961	0.99692
1965.11	0.99625	0.99829	0.99712	0.99624	0.9992	0.99654
1963.18	0.99631	0.99789	0.99684	0.99596	0.99841	0.99588
1961.25	0.99622	0.99762	0.99655	0.99567	0.99778	0.99538
1959.32	0.99602	0.99746	0.9962	0.99532	0.9976	0.99511
1957.39	0.99588	0.99731	0.99563	0.99475	0.99762	0.99498
1955.47	0.99604	0.99725	0.99518	0.9943	0.99771	0.99496
1953.54	0.9963	0.9973	0.9952	0.99432	0.99769	0.99488
1951.61	0.9963	0.99725	0.99542	0.99454	0.99746	0.99472
1949.68	0.99615	0.99707	0.99535	0.99447	0.99726	0.99451
1947.75	0.99619	0.99693	0.99509	0.99421	0.99718	0.99418
1945.82	0.99633	0.99677	0.99499	0.99411	0.99699	0.99385
1943.89	0.99634	0.99649	0.99505	0.99417	0.9968	0.99372
1941.97	0.99631	0.99636	0.99517	0.99429	0.99686	0.99377
1940.04	0.99641	0.99648	0.99524	0.99436	0.99702	0.99378
1938.11	0.99653	0.99666	0.99528	0.9944	0.9971	0.99386
1936.18	0.99648	0.99679	0.9952	0.99432	0.9972	0.99412
1934.25	0.99624	0.99672	0.995	0.99412	0.99734	0.99439
1932.32	0.9961	0.9966	0.99489	0.99401	0.99748	0.99455
1930.4	0.9962	0.99658	0.99499	0.99411	0.99765	0.9948
1928.47	0.99635	0.99666	0.99513	0.99425	0.99775	0.99523
1926.54	0.99639	0.99688	0.9954	0.99452	0.99789	0.99567
1924.61	0.99629	0.99721	0.9961	0.99522	0.99816	0.99593
1922.68	0.99606	0.99742	0.99685	0.99597	0.99854	0.99612
1920.75	0.99594	0.9977	0.99735	0.99647	0.99915	0.9966
1918.82	0.99604	0.99823	0.99798	0.9971	0.99988	0.99741
1916.9	0.99617	0.99868	0.99826	0.99738	1.00014	0.99785
1914.97	0.99617	0.99864	0.99786	0.99698	1.0001	0.99786
1913.04	0.99614	0.99838	0.99754	0.99666	1.00036	0.99807
1911.11	0.99613	0.99827	0.99773	0.99685	1.0008	0.99845
1909.18	0.99624	0.99829	0.99806	0.99718	1.00116	0.99895
1907.25	0.99644	0.9984	0.99818	0.9973	1.00156	0.99961
1905.33	0.99649	0.99871	0.99837	0.99749	1.00202	1.00007
1903.4	0.99644	0.9992	0.99874	0.99786	1.00239	1.0002
1901.47	0.9964	0.99968	0.99907	0.99814	1.00274	1.00034
1899.54	0.99632	0.99994	0.99935	0.99838	1.00319	1.00069
1897.61	0.99621	0.99989	0.99986	0.99884	1.00349	1.00118
1895.68	0.99621	0.99988	1.00039	0.99932	1.00359	1.00162
1893.75	0.99628	0.99996	1.00059	0.99948	1.00363	1.00191
1891.83	0.99634	0.99986	1.0008	0.99965	1.00377	1.00215
1889.9	0.99641	0.99975	1.00126	1.00006	1.00412	1.00251
1887.97	0.99643	1.00003	1.00146	1.00021	1.00444	1.00278
1886.04	0.99635	1.00053	1.00143	1.00014	1.00453	1.00283
1884.11	0.99628	1.00086	1.00159	1.00025	1.00454	1.00301
1882.18	0.9963	1.00087	1.00168	1.00029	1.0046	1.00338
1880.26	0.99635	1.00069	1.00159	1.00016	1.00468	1.00361
1878.33	0.99631	1.00061	1.00158	1.0001	1.00475	1.00365
1876.4	0.99618	1.00067	1.00174	1.00022	1.00482	1.00348
1874.47	0.99616	1.00086	1.00226	1.00069	1.00496	1.00342
1872.54	0.99621	1.00115	1.00331	1.0017	1.00544	1.00404
1870.61	0.99605	1.00152	1.00364	1.00305	1.0065	1.00523
1868.68	0.99585	1.00182	1.00423	1.00364	1.00722	1.00576
1866.76	0.99592	1.00157	1.00423	1.00248	1.00611	1.00485
1864.83	0.99611	1.00098	1.0027	1.0009	1.00433	1.00369
1862.9	0.99622	1.00074	1.00204	1.00019	1.00368	1.0031
1860.97	0.99636	1.00093	1.00204	1.00015	1.0041	1.00297
1859.04	0.99656	1.00094	1.00211	1.00018	1.00441	1.003
1857.11	0.99671	1.00058	1.00184	0.99986	1.00406	1.00289
1855.19	0.99668	1.00015	1.00138	0.99935	1.0036	1.00262
1853.26	0.99649	0.99996	1.00115	0.99908	1.00337	1.00231
1851.33	0.99627	0.99991	1.00134	0.99922	1.00339	1.00216
1849.4	0.99624	1	1.00179	0.99962	1.00369	1.00229
1847.47	0.99642	1.00034	1.00134	1.00028	1.0043	1.00281
1845.54	0.9965	1.00074	1.00236	1.00123	1.00508	1.00362
1843.61	0.99637	1.00053	1.00253	1.00136	1.0049	1.00361
1841.69	0.99632	0.9997	1.00234	0.99999	1.0035	1.00226
1839.76	0.99628	0.99928	1.0011	0.99871	1.00241	1.001
1837.83	0.99608	0.99956	1.00069	0.99825	1.00198	1.00067
1835.9	0.99592	1.00008	1.00073	0.99824	1.00182	1.00106
1833.97	0.9959	1.00023	1.00088	0.99835	1.00182	1.00135
1832.04	0.99591	1.00001	1.00033	0.99887	1.00211	1.00149
1830.11	0.99595	0.99972	1.00109	0.99956	1.00252	1.00177
1828.19	0.99593	0.99978	1.00117	0.99959	1.00253	1.00183
1826.26	0.99592	1.00016	1.00109	0.99946	1.00228	1.00155
1824.33	0.99618	1.00025	1.0019	0.99913	1.00183	1.00115
1822.4	0.99657	0.99976	1.00087	0.99806	1.00112	1.00051
1820.47	0.99678	0.99914	0.99991	0.99706	1.00057	0.99984
1818.54	0.99681	0.99896	0.99965	0.99675	1.00036	0.99957
1816.62	0.99666	0.999	0.99969	0.99674	1.00024	0.99959
1814.69	0.99647	0.99899	0.99979	0.9968	1.00008	0.99963
1812.76	0.99643	0.99895	1.00014	0.9971	1.00009	0.99965
1810.83	0.99657	0.99877	1.00033	0.99724	1.0001	0.99938
1808.9	0.99658	0.99838	0.99979	0.99666	0.99967	0.99877
1806.97	0.99641	0.99822	0.99904	0.99586	0.99907	0.99833
1805.04	0.99621	0.99832	0.99869	0.99547	0.99872	0.99821
1803.12	0.99601	0.99843	0.99899	0.99572	0.99878	0.99834
1801.19	0.99594	0.99872	0.99976	0.99645	0.9993	0.99866
1799.26	0.99608	0.99898	0.99999	0.99663	0.99945	0.99853
1797.33	0.99618	0.99882	0.99953	0.99612	0.99888	0.99779
1795.4	0.99619	0.99844	0.99942	0.99597	0.99866	0.99746
1793.47	0.99631	0.99819	0.99994	0.99644	0.99916	0.99798
1791.55	0.9965	0.99795	0.99964	0.99609	0.99897	0.99806
1789.62	0.99649	0.9977	0.99829	0.9947	0.99764	0.99714
1787.69	0.9963	0.99762	0.99773	0.9941	0.99676	0.9966
1785.76	0.99618	0.99768	0.99798	0.9943	0.99659	0.99649
1783.83	0.99617	0.99791	0.99822	0.99449	0.99659	0.99632
1781.9	0.99618	0.99814	0.99854	0.99477	0.99661	0.99638
1779.97	0.99623	0.99821	0.99882	0.995	0.99659	0.99658
1778.05	0.99633	0.99823	0.99867	0.9948	0.99656	0.99637
1776.12	0.99639	0.99861	0.99905	0.99514	0.99717	0.99636
1774.19	0.99651	0.99934	1.0007	0.99674	0.99874	0.99735
1772.26	0.99661	0.99975	1.00221	0.9982	1.00001	0.9984
1770.33	0.9965	0.99944	1.00182	0.99778	0.99964	0.99803
1768.4	0.9963	0.99907	1.00076	0.99667	0.99875	0.99728
1766.48	0.99618	0.99883	0.99993	0.99579	0.99804	0.9969
1764.55	0.99619	0.99873	0.9998	0.99561	0.99773	0.99703
1762.62	0.99633	0.99878	1.00054	0.99631	0.99807	0.99751
1760.69	0.99644	0.99872	1.0008	0.99668	0.99822	0.99738
1758.76	0.99647	0.99848	1.00031	0.99639	0.99784	0.99662
1756.83	0.99652	0.99842	0.99987	0.99614	0.99759	0.99632
1754.9	0.99649	0.99871	0.99976	0.99622	0.99768	0.99671
1752.98	0.99615	0.99922	1.00079	0.99745	0.99832	0.99758
1751.05	0.99578	0.99997	1.00296	0.99982	0.99957	0.99868
1749.12	0.99583	1.00059	1.004	1.00106	1.00037	0.99922
1747.19	0.99601	1.00044	1.0032	1.00045	0.99995	0.99906
1745.26	0.99601	0.99997	1.0023	0.99974	0.99929	0.99877
1743.33	0.99601	0.99984	1.00206	0.9997	0.99922	0.99864
1741.41	0.99615	1.00018	1.00235	1.00018	0.99976	0.99877
1739.48	0.99626	1.00055	1.00245	1.00038	1.00029	0.99899
1737.55	0.99622	1.00066	1.00267	1.00068	1.00077	0.99957
1735.62	0.99621	1.00095	1.00459	1.00266	1.00225	1.00112
1733.69	0.99624	1.0019	1.007	1.00514	1.00374	1.00257
1731.76	0.99609	1.00252	1.00596	1.00417	1.00286	1.00178
1729.83	0.99599	1.00264	1.00393	1.00221	1.00185	1.00071
1727.91	0.99601	1.00287	1.00302	1.00137	1.00165	1.00053
1725.98	0.99599	1.00324	1.003	1.00142	1.00185	1.00078
1724.05	0.99583	1.00359	1.00332	1.00181	1.00235	1.00109
1722.12	0.99575	1.00384	1.00373	1.00229	1.00298	1.00154
1720.19	0.99587	1.00437	1.00532	1.00395	1.00447	1.0028
1718.26	0.99601	1.00541	1.00895	1.00765	1.00744	1.00516
1716.34	0.99612	1.00607	1.01133	1.0101	1.00909	1.00672
1714.41	0.9962	1.00599	1.00968	1.00852	1.00781	1.00618
1712.48	0.99602	1.00609	1.00761	1.00652	1.00673	1.00545
1710.55	0.99571	1.00649	1.00692	1.0059	1.0066	1.00547
1708.62	0.99559	1.00708	1.00796	1.00701	1.00739	1.00659
1706.69	0.99568	1.00806	1.01026	1.00938	1.00935	1.00878
1704.76	0.99575	1.00927	1.01206	1.01125	1.01164	1.01081
1702.84	0.9957	1.01017	1.01379	1.01305	1.01391	1.01261
1700.91	0.9955	1.01125	1.01798	1.01731	1.01752	1.01562
1698.98	0.99538	1.01277	1.02209	1.02149	1.0205	1.01791
1697.05	0.99564	1.01376	1.02234	1.02181	1.02084	1.01838
1695.12	0.99617	1.01476	1.02101	1.02055	1.02079	1.01918
1693.19	0.99644	1.0164	1.02048	1.02009	1.02101	1.02031
1691.27	0.99625	1.01859	1.02207	1.02175	1.02245	1.02242
1689.34	0.99572	1.02092	1.02534	1.02509	1.02557	1.02568
1687.41	0.99515	1.0223	1.02913	1.02895	1.02952	1.02916
1685.48	0.99477	1.02347	1.03464	1.03453	1.03536	1.03437
1683.55	0.99481	1.02637	1.04052	1.04047	1.04183	1.04076
1681.62	0.9951	1.0293	1.04154	1.04157	1.04345	1.04286
1679.69	0.99517	1.03162	1.04231	1.04241	1.04484	1.04459
1677.77	0.99511	1.03434	1.04567	1.04583	1.04879	1.04863
1675.84	0.99518	1.03757	1.05114	1.05138	1.05448	1.05449
1673.91	0.99522	1.0405	1.05627	1.05658	1.05951	1.06023
1671.98	0.99489	1.04262	1.0601	1.06047	1.06333	1.06471
1670.05	0.99455	1.04498	1.06426	1.06471	1.06826	1.07006
1668.12	0.99459	1.04734	1.06694	1.06746	1.07279	1.07536
1666.2	0.99478	1.04846	1.06799	1.06858	1.07518	1.07838
1664.27	0.99486	1.04911	1.06907	1.07083	1.07771	1.08122
1662.34	0.99487	1.04958	1.07153	1.07334	1.08044	1.08443
1660.41	0.99477	1.04922	1.0723	1.07416	1.08197	1.08647
1658.48	0.99464	1.05105	1.07162	1.07468	1.08339	1.08796
1656.55	0.99478	1.0533	1.07433	1.07743	1.08671	1.09105
1654.62	0.9955	1.05269	1.08138	1.08463	1.09354	1.09778
1652.7	0.99638	1.05105	1.08511	1.08843	1.09694	1.10178
1650.77	0.99617	1.04941	1.07985	1.0821	1.09144	1.09677
1648.84	0.99561	1.04818	1.07722	1.07958	1.08946	1.09435
1646.91	0.99514	1.04634	1.07544	1.07897	1.08976	1.09367
1644.98	0.99522	1.04716	1.07258	1.07393	1.08613	1.09024
1643.05	0.99577	1.04654	1.06899	1.06928	1.08163	1.08687
1641.13	0.99612	1.04654	1.06882	1.06806	1.0797	1.08544
1639.2	0.9959	1.0449	1.06933	1.06981	1.08074	1.08605
1637.27	0.99564	1.04408	1.07102	1.07377	1.08396	1.08855
1635.34	0.99589	1.04271	1.07094	1.07481	1.0841	1.08858
1633.41	0.99575	1.04195	1.06825	1.07002	1.079	1.08367
1631.48	0.99524	1.04148	1.06429	1.06614	1.075	1.07959
1629.55	0.99503	1.04077	1.06235	1.06426	1.07267	1.07709
1627.63	0.99528	1.03882	1.06078	1.06277	1.07063	1.07457
1625.7	0.9954	1.0369	1.05948	1.06154	1.06877	1.07207
1623.77	0.99527	1.03588	1.05845	1.06057	1.06699	1.07006
1621.84	0.99548	1.03464	1.05606	1.05826	1.06485	1.06782
1619.91	0.99574	1.03302	1.05382	1.05608	1.06372	1.06597
1617.98	0.99565	1.03156	1.05319	1.05552	1.06371	1.06521
1616.06	0.99548	1.03012	1.0513	1.05371	1.06181	1.06368
1614.13	0.9956	1.0288	1.04733	1.0498	1.05795	1.0607
1612.2	0.99575	1.02789	1.04436	1.0469	1.05531	1.05851
1610.27	0.99566	1.02708	1.04257	1.04519	1.05378	1.057
1608.34	0.99541	1.02582	1.04079	1.04347	1.05194	1.05493
1606.41	0.99538	1.0243	1.03867	1.04142	1.04947	1.05237
1604.48	0.99572	1.02326	1.0371	1.03993	1.04748	1.05029
1602.56	0.99615	1.02251	1.03613	1.03902	1.04616	1.04859
1600.63	0.9962	1.0213	1.03459	1.03755	1.04446	1.04668
1598.7	0.996	1.01957	1.03222	1.03525	1.04214	1.04444
1596.77	0.99586	1.01761	1.02966	1.03276	1.03966	1.04198
1594.84	0.99596	1.0156	1.0274	1.03057	1.03743	1.03964
1592.91	0.99633	1.01405	1.02559	1.02883	1.03569	1.03777
1590.99	0.99658	1.01295	1.02367	1.02698	1.0339	1.03598
1589.06	0.99662	1.01165	1.02113	1.02451	1.03156	1.03361
1587.13	0.9968	1.00986	1.01841	1.02186	1.02884	1.03071
1585.2	0.99709	1.00775	1.01593	1.01945	1.02584	1.02788
1583.27	0.99719	1.00569	1.01357	1.01717	1.02298	1.02554
1581.34	0.99716	1.00413	1.01172	1.01538	1.02097	1.02377
1579.41	0.99716	1.00336	1.01113	1.01486	1.02024	1.02276
1577.49	0.99696	1.00297	1.01157	1.01538	1.02051	1.02226
1575.56	0.99645	1.00176	1.01033	1.0142	1.01926	1.02034
1573.63	0.99614	0.99992	1.00744	1.01138	1.01617	1.01737
1571.7	0.9961	0.99858	1.00607	1.01008	1.01414	1.01552
1569.77	0.99635	0.99744	1.00547	1.00955	1.01267	1.01379
1567.84	0.9967	0.99646	1.00338	1.00753	1.01036	1.01123
1565.92	0.99672	0.99613	1.00077	1.00499	1.00809	1.00903
1563.99	0.99671	0.99599	0.9993	1.00359	1.00661	1.0078
1562.06	0.99678	0.99582	1.0003	1.00466	1.00683	1.00819
1560.13	0.99652	0.9957	1.00151	1.00927	1.01019	1.01075
1558.2	0.99586	0.99519	1.00236	1.01125	1.01209	1.01097
1556.27	0.99598	0.99442	0.99931	1.00607	1.0075	1.00651
1554.34	0.9965	0.99396	0.99773	1.00223	1.00378	1.00349
1552.42	0.99679	0.99373	0.99556	0.99992	1.00177	1.00175
1550.49	0.99676	0.99373	0.99434	0.99856	1.00072	1.00047
1548.56	0.99671	0.99375	0.99394	0.99803	1.00007	0.9995
1546.63	0.99672	0.99375	0.99464	0.99859	0.99997	0.99912
1544.7	0.99649	0.99412	0.99711	1.00092	1.00131	0.99984
1542.77	0.99568	0.99505	0.99956	1.00548	1.00463	1.00219
1540.84	0.9945	0.99576	1.00177	1.00974	1.00753	1.00431
1538.92	0.99435	0.99438	0.99948	1.00512	1.00326	1.00076
1536.99	0.99494	0.99296	0.99542	0.99869	0.99801	0.99679
1535.06	0.99539	0.99275	0.99312	0.99626	0.99606	0.99569
1533.13	0.9959	0.99285	0.99186	0.99491	0.99516	0.99497
1531.2	0.99647	0.99264	0.99108	0.99303	0.9939	0.99321
1529.27	0.99676	0.99263	0.99057	0.99244	0.99339	0.992
1527.35	0.99679	0.99291	0.99049	0.99344	0.99388	0.99195
1525.42	0.99687	0.99304	0.99201	0.99491	0.99441	0.99259
1523.49	0.99693	0.9932	0.99277	0.99677	0.99474	0.99354
1521.56	0.99657	0.99337	0.99396	0.99788	0.99489	0.99406
1519.63	0.99607	0.99282	0.99226	0.99618	0.99408	0.99334
1517.7	0.99592	0.99223	0.99147	0.99423	0.9931	0.99271
1515.77	0.99595	0.9923	0.99184	0.99345	0.99257	0.99242
1513.85	0.99602	0.99257	0.99158	0.99321	0.99235	0.99203
1511.92	0.99613	0.99254	0.99184	0.99339	0.99254	0.9919
1509.99	0.99621	0.99237	0.99205	0.99466	0.99353	0.99267
1508.06	0.9962	0.99257	0.99328	0.9981	0.99618	0.99526
1506.13	0.99618	0.993	0.9943	0.99903	0.99699	0.99693
1504.2	0.99609	0.99277	0.99269	0.99515	0.99374	0.99501
1502.28	0.99592	0.99243	0.99175	0.9931	0.99186	0.99367
1500.35	0.99577	0.99234	0.99184	0.99318	0.99204	0.99361
1498.42	0.99576	0.99287	0.99183	0.99421	0.99363	0.99453
1496.49	0.99625	0.99425	0.99282	0.99517	0.99551	0.99608
1494.56	0.99698	0.99548	0.99329	0.9956	0.99651	0.99722
1492.63	0.9972	0.99621	0.99443	0.99671	0.99747	0.99829
1490.7	0.99705	0.99713	0.9972	0.99943	0.99952	1.00048
1488.78	0.99697	0.99798	0.99935	1.00155	1.00151	1.00298
1486.85	0.99691	0.9979	0.99865	1.00082	1.00172	1.0038
1484.92	0.99681	0.99759	0.99782	0.99995	1.00161	1.00405
1482.99	0.99678	0.99743	0.99827	1.00036	1.00213	1.00497
1481.06	0.99687	0.99746	0.99963	1.00168	1.00352	1.00678
1479.13	0.99699	0.99828	1.00163	1.00365	1.00593	1.00917
1477.21	0.99682	0.9999	1.00473	1.0067	1.00928	1.0121
1475.28	0.99621	1.00182	1.0095	1.01144	1.01383	1.0163
1473.35	0.99592	1.0043	1.01566	1.01757	1.01993	1.02251
1471.42	0.99643	1.00726	1.02016	1.02203	1.02543	1.02896
1469.49	0.9966	1.00908	1.02141	1.02324	1.02787	1.03282
1467.56	0.99631	1.01026	1.02245	1.02424	1.02946	1.03524
1465.63	0.99611	1.01125	1.02421	1.02597	1.03133	1.0369
1463.71	0.996	1.01115	1.02457	1.02628	1.03203	1.03728
1461.78	0.9957	1.0103	1.02613	1.02558	1.03172	1.03753
1459.85	0.9953	1.00979	1.02638	1.02691	1.03291	1.03881
1457.92	0.99489	1.0107	1.02655	1.03144	1.03636	1.04109
1455.99	0.99539	1.01242	1.02536	1.03249	1.03624	1.041
1454.06	0.99661	1.01245	1.02579	1.02846	1.03274	1.03856
1452.14	0.99714	1.01205	1.02562	1.02598	1.03138	1.03716
1450.21	0.99694	1.01215	1.0257	1.02607	1.032	1.03725
1448.28	0.9966	1.01267	1.02584	1.02726	1.03287	1.03815
1446.35	0.99627	1.01307	1.02589	1.02727	1.0328	1.03887
1444.42	0.99599	1.01336	1.02491	1.02626	1.03258	1.03913
1442.49	0.99616	1.01346	1.02425	1.02556	1.03295	1.03907
1440.56	0.9967	1.01279	1.02299	1.02535	1.03362	1.03922
1438.64	0.99705	1.01178	1.02375	1.02611	1.03477	1.04048
1436.71	0.99686	1.01164	1.0246	1.02799	1.03609	1.04221
1434.78	0.99645	1.01279	1.02545	1.02882	1.03553	1.04197
1432.85	0.99669	1.01389	1.02604	1.02824	1.03381	1.04041
1430.92	0.99733	1.01388	1.02545	1.02762	1.03223	1.03909
1428.99	0.99749	1.01281	1.02575	1.0268	1.03065	1.03829
1427.07	0.99723	1.01182	1.02475	1.02576	1.0295	1.03769
1425.14	0.99694	1.01167	1.02411	1.02509	1.02914	1.03691
1423.21	0.99652	1.01215	1.02395	1.02489	1.02923	1.03643
1421.28	0.99632	1.01293	1.02491	1.02581	1.02972	1.03684
1419.35	0.9966	1.01322	1.02528	1.02725	1.03018	1.03727
1417.42	0.99667	1.01167	1.02375	1.02566	1.0289	1.03587
1415.49	0.99639	1.00956	1.02149	1.02229	1.02622	1.0336
1413.57	0.99625	1.00852	1.01927	1.02002	1.02381	1.03149
1411.64	0.99618	1.00803	1.01765	1.01837	1.02195	1.02925
1409.71	0.9962	1.00723	1.01606	1.01674	1.02014	1.02707
1407.78	0.9963	1.00654	1.01474	1.01538	1.01852	1.02546
1405.85	0.99632	1.00633	1.01368	1.01428	1.0173	1.02429
1403.92	0.99642	1.00591	1.01252	1.01309	1.0158	1.02269
1402	0.99659	1.00502	1.01043	1.01204	1.0142	1.02066
1400.07	0.99638	1.00427	1.00864	1.01133	1.01302	1.01897
1398.14	0.99594	1.00413	1.00712	1.0109	1.01174	1.01781
1396.21	0.99579	1.00439	1.00678	1.01048	1.00982	1.01635
1394.28	0.99584	1.00412	1.00627	1.00888	1.0073	1.01391
1392.35	0.99611	1.00288	1.00457	1.00599	1.00481	1.01138
1390.42	0.99681	1.00111	1.00314	1.00345	1.00309	1.00942
1388.5	0.99752	0.99948	1.00147	1.00174	1.00183	1.00752
1386.57	0.99766	0.99903	1.00022	1.00045	1.0006	1.00569
1384.64	0.99723	0.99953	0.99935	0.99955	0.99991	1.00481
1382.71	0.99655	0.99967	0.99905	0.99921	0.99981	1.00479
1380.78	0.99578	0.99932	0.99892	0.99905	0.99943	1.00492
1378.85	0.99534	0.99884	0.9987	0.99878	0.99866	1.00475
1376.93	0.99565	0.99822	0.99877	0.99882	0.99799	1.00392
1375	0.99647	0.99726	0.99863	0.99864	0.99732	1.00243
1373.07	0.99709	0.99639	0.99738	0.99735	0.9963	1.0008
1371.14	0.99718	0.99629	0.99641	0.99635	0.99545	1.0001
1369.21	0.99717	0.99644	0.99672	0.99662	0.99528	1.0001
1367.28	0.99722	0.99633	0.99745	0.99732	0.99572	1.00014
1365.35	0.99701	0.99658	0.99823	0.99805	0.99661	1.00019
1363.43	0.99672	0.99711	0.99934	0.99913	0.99747	1.00066
1361.5	0.99692	0.99704	1.00026	1.00001	0.99732	1.00087
1359.57	0.99732	0.9972	1.0008	1.00051	0.99707	1.0008
1357.64	0.99733	0.99868	1.00149	1.00117	0.99855	1.0011
1355.71	0.99725	1.00005	1.00183	1.00147	1.00042	1.00121
1353.78	0.99746	0.99938	1.00136	1.00097	1.00012	1.00094
1351.86	0.99731	0.99791	0.99965	1.00029	0.99864	1.00007
1349.93	0.99663	0.99805	0.99982	1.00046	0.99885	0.99966
1348	0.99602	0.99947	0.9999	1.00162	1.00045	1.00126
1346.07	0.99566	1.00016	0.99999	1.00164	1.00007	1.00251
1344.14	0.99555	1.00001	1.00075	1.00123	0.99881	1.00249
1342.21	0.9961	1.00018	1.00041	1.00204	0.99884	1.00234
1340.28	0.99694	1.00011	1.00041	1.00194	0.99811	1.00089
1338.36	0.99662	0.99943	1.00058	1.00096	0.99653	0.99981
1336.43	0.99554	0.99856	0.99979	0.99906	0.99464	0.99868
1334.5	0.99495	0.9983	0.99813	0.99736	0.99413	0.99768
1332.57	0.99506	0.998	0.99764	0.99684	0.99481	0.99744
1330.64	0.99534	0.99709	0.99744	0.99659	0.99481	0.99661
1328.71	0.99541	0.99704	0.99874	0.99786	0.99595	0.99671
1326.79	0.99571	0.99749	0.99854	0.99886	0.99691	0.99678
1324.86	0.99626	0.99701	0.99668	0.99713	0.99513	0.99499
1322.93	0.99675	0.9963	0.99625	0.99573	0.99359	0.99391
1321	0.99717	0.99587	0.99569	0.99528	0.99298	0.99369
1319.07	0.99739	0.99561	0.99511	0.99482	0.99273	0.99366
1317.14	0.99754	0.99536	0.99463	0.99446	0.9926	0.99353
1315.21	0.99756	0.99524	0.99392	0.99387	0.992	0.9927
1313.29	0.99719	0.99568	0.99385	0.99392	0.99211	0.99293
1311.36	0.99641	0.99671	0.99515	0.99534	0.99361	0.99503
1309.43	0.99558	0.99805	0.99699	0.9973	0.99597	0.9973
1307.5	0.9946	0.99986	1.00079	1.00122	1.00112	1.00133
1305.57	0.99201	1.00838	1.01502	1.01556	1.01834	1.01613
1303.64	0.98659	1.04308	1.05662	1.05728	1.06603	1.05795
1301.72	0.99172	1.01718	1.0394	1.04018	1.0461	1.03887
1299.79	0.99492	1.00545	1.01774	1.01864	1.02219	1.01593
1297.86	0.99582	1.00057	1.01022	1.01124	1.01457	1.00816
1295.93	0.99642	1.0016	1.00653	1.00768	1.01032	1.00544
1294	0.99672	1.00021	1.00284	1.00411	1.00524	1.00284
1292.07	0.99623	1.00045	1.00038	1.00177	1.00282	1.00091
1290.14	0.99503	1.00187	1.00068	1.00218	1.00503	1.00183
1288.22	0.99405	1.00241	1.00167	1.00329	1.00752	1.00301
1286.29	0.99462	1.00111	1.00068	1.00242	1.00483	1.00117
1284.36	0.99525	1.00033	1.00067	1.00253	1.00259	1.00042
1282.43	0.99522	0.9996	1.00077	1.00275	1.00232	1.00009
1280.5	0.99554	0.99873	0.99822	1.00032	1.00083	0.99806
1278.57	0.996	0.9992	0.99796	1.00018	1.00057	0.99907
1276.65	0.99621	0.99999	1.00067	1.00301	1.00265	1.00333
1274.72	0.9965	0.99897	1.00087	1.00332	1.00373	1.00451
1272.79	0.99673	0.99751	1.00009	1.00256	1.00408	1.00318
1270.86	0.99603	0.99777	1.00364	1.00608	1.00753	1.00521
1268.93	0.99398	1.00019	1.0072	1.01178	1.01347	1.01014
1267	0.99294	1.00179	1.00737	1.01192	1.01491	1.01081
1265.07	0.99306	1.00132	1.00669	1.01009	1.01351	1.00902
1263.15	0.99269	1.00012	1.00601	1.01049	1.01365	1.00886
1261.22	0.99282	0.99853	1.00525	1.00972	1.01238	1.00756
1259.29	0.99442	0.9971	1.00151	1.0048	1.00642	1.00184
1257.36	0.99544	0.99649	0.99925	1.00142	1.00248	0.99768
1255.43	0.99576	0.99649	0.99767	0.99981	1.00156	0.99646
1253.5	0.99576	0.99697	0.99579	0.99789	1.00075	0.99557
1251.57	0.99561	0.99719	0.996	0.99692	0.99954	0.9942
1249.65	0.99577	0.99695	0.99668	0.9976	0.9995	0.99422
1247.72	0.99622	0.99637	0.99654	0.99853	1.00005	0.99586
1245.79	0.99666	0.99548	0.99631	0.99826	0.99932	0.99663
1243.86	0.99688	0.99563	0.99506	0.9981	0.99889	0.99597
1241.93	0.99638	0.99706	0.9954	0.99837	0.99989	0.99535
1240	0.99542	0.99756	0.99558	0.99742	1.00099	0.99444
1238.08	0.99476	0.99648	0.99515	0.99583	1.00154	0.99389
1236.15	0.99452	0.99575	0.99489	0.99558	1.00089	0.99443
1234.22	0.99452	0.99648	0.99608	0.99668	0.9999	0.99502
1232.29	0.99476	0.99698	0.99612	0.99765	0.99985	0.99529
1230.36	0.99551	0.99635	0.99608	0.99827	1.00047	0.99546
1228.43	0.99644	0.99537	0.99685	0.99853	1.001	0.99536
1226.5	0.99682	0.99497	0.99676	0.998	1.00085	0.99507
1224.58	0.99703	0.99485	0.996	0.99678	0.99978	0.99474
1222.65	0.99753	0.99473	0.99506	0.99581	0.99896	0.99495
1220.72	0.99767	0.99506	0.996	0.99688	0.9989	0.99604
1218.79	0.99696	0.99592	0.99727	0.99837	0.99918	0.99664
1216.86	0.99646	0.99618	0.996	0.99733	0.99949	0.9963
1214.93	0.99674	0.99571	0.99459	0.99499	0.99895	0.99537
1213.01	0.99664	0.99517	0.99276	0.99336	0.99697	0.99295
1211.08	0.99572	0.99522	0.9932	0.9929	0.99479	0.98954
1209.15	0.99521	0.99683	0.99362	0.99349	0.99435	0.98854
1207.22	0.99565	0.99892	0.9933	0.99448	0.99523	0.99072
1205.29	0.99651	0.99959	0.9939	0.99528	0.99557	0.99289
1203.36	0.9972	0.99921	0.99337	0.99601	0.99537	0.99374
1201.43	0.99732	0.99858	0.99371	0.99657	0.99532	0.99379
1199.51	0.99705	0.9978	0.9932	0.99627	0.99519	0.99297
1197.58	0.99718	0.998	0.99322	0.99539	0.99498	0.99271
1195.65	0.99782	0.99934	0.9924	0.99475	0.99472	0.99444
1193.72	0.9981	0.99949	0.99165	0.9942	0.99381	0.99571
1191.79	0.99792	0.99667	0.98996	0.99271	0.99224	0.99418
1189.86	0.99769	0.99314	0.99006	0.99081	0.99131	0.99194
1187.94	0.99742	0.99154	0.98955	0.9905	0.99148	0.99206
1186.01	0.99695	0.99174	0.99057	0.99169	0.99238	0.99463
1184.08	0.99627	0.99283	0.99141	0.99386	0.99442	0.99769
1182.15	0.99645	0.99489	0.99244	0.99617	0.99657	0.99949
1180.22	0.99818	0.99774	0.9929	0.99682	0.98978	1.00018
1178.29	0.99972	0.99985	0.99241	0.99666	0.99168	1.00127
1176.36	0.99953	0.99949	0.9926	0.99807	0.99141	1.00279
1174.44	0.99804	0.99792	0.99226	0.99664	0.99277	1.00363
1172.51	0.99625	0.99733	0.99311	0.99501	0.99359	1.00406
1170.58	0.99499	0.99734	0.99381	0.99582	0.9925	1.00009
1168.65	0.99497	0.99793	0.99226	0.99555	0.99331	0.99628
1166.72	0.9959	0.99846	0.9917	0.9961	0.99359	0.99791
1164.79	0.99619	0.99682	0.9919	0.99419	0.99467	0.99737
1162.87	0.99479	0.99546	0.99147	0.99473	0.98978	0.99791
1160.94	0.99342	0.99713	0.99096	0.99201	0.99195	1.00145
1159.01	0.99397	0.9992	0.99067	0.9931	0.99032	1.00199
1157.08	0.9946	0.99967	0.99097	0.99446	0.99467	1.00145
1155.15	0.99455	0.99923	0.99306	0.99419	0.99413	1.00009
1153.22	0.99608	0.99746	0.99563	0.998	0.99114	0.99982
1151.29	0.9981	0.99432	0.99572	0.99936	0.99495	1.00036
1149.37	0.99772	0.99332	0.99443	0.99582	0.99359	0.99709
1147.44	0.99583	0.99686	0.99505	0.99746	0.99359	0.99464
1145.51	0.99475	1.00138	0.99652	1.00372	0.99005	0.99737
1143.58	0.99412	1.00302	0.99625	0.99773	0.99114	0.99873
1141.65	0.99371	1.00164	0.99485	1.00099	0.99331	0.99655
1139.72	0.99515	0.99795	0.99309	0.99691	0.99522	0.99927
1137.8	0.99586	0.99563	0.9913	0.99637	0.99331	1.00036
1135.87	0.99307	0.99772	0.99065	0.99691	0.99685	0.99519
1133.94	0.99241	1.00007	0.99179	0.99582	0.99522	0.99573
1132.01	0.99577	1.00177	0.99355	0.99528	0.9944	0.99982
1130.08	0.99724	1.00638	0.99872	0.998	0.99658	1.00199
1128.15	0.99706	1.00821	1.0009	0.99746	0.99359	1.00363
1126.22	0.99813	1.00114	0.99518	0.99473	0.99522	1.00172
1124.3	0.99879	0.99227	0.99755	0.99991	0.99631	1.00635
1122.37	0.99665	0.99154	0.99763	1.00317	1.00202	1.00798
1120.44	0.99299	0.99609	0.99872	1.00018	1.00393	1.00771
1118.51	0.994	0.99501	0.99981	1.00426	1.00039	1.01261
1116.58	0.99825	0.99145	1.0009	1.00834	1.00093	1.01288
1114.65	0.99837	0.99376	0.99682	1.01079	1.00093	1.01261
1112.73	0.99636	0.9958	1.0009	1.01433	1.0042	1.02322
1110.8	0.99442	0.99182	1.00662	1.0195	1.00583	1.02186
1108.87	0.99321	0.9869	1.00008	1.0195	1.00393	1.02485
1106.94	0.99789	0.99002	1.00253	1.02495	1.00692	1.02894
1105.01	1.00462	0.9909	1.00335	1.02549	1.01046	1.03411
1103.08	1.00384	0.99553	1.01015	1.02113	1.01563	1.03329
1101.15	0.99947	0.99362	1.01369	1.02059	1.02325	1.03792
1099.23	0.99971	0.9958	1.01723	1.03066	1.02434	1.04118
1097.3	1.0016	1.00015	1.01914	1.03583	1.03087	1.04118
1095.37	1.00076	1.00342	1.02322	1.03583	1.03414	1.04744
1093.44	0.99808	1.00668	1.02349	1.0459	1.03686	1.04663
1091.51	0.99483	1.01294	1.02567	1.04427	1.04312	1.05234
1089.58	0.99393	1.01594	1.02621	1.05488	1.04639	1.06051
1087.66	0.99718	1.02002	1.04036	1.05434	1.05265	1.0616
1085.73	0.99926	1.02193	1.0371	1.05053	1.05401	1.06323
1083.8	0.99473	1.02519	1.04309	1.05951	1.05537	1.06759
1081.87	0.9855	1.029	1.05098	1.06005	1.06108	1.07167
1079.94	0.99342	1.03281	1.05588	1.06768	1.0668	1.07781
1078.01	0.98295	1.03526	1.06404	1.07203	1.07115	1.07884
1076.08	0.99413	1.04071	1.06622	1.08401	1.0717	1.09031
1074.16	1.00992	1.04234	1.06949	1.087	1.07986	1.09359
1072.23	0.99955	1.04261	1.07411	1.08401	1.08286	1.09646
1070.3	1.00262	1.04697	1.07738	1.09027	1.08694	1.10424
1068.37	0.99435	1.05214	1.07928	1.0987	1.09075	1.11346
1066.44	0.98568	1.05186	1.08391	1.10632	1.09919	1.11858
1064.51	0.98323	1.05431	1.08228	1.10768	1.10055	1.11756
1062.59	0.99083	1.05676	1.08636	1.11476	1.10572	1.11919
1060.66	0.99725	1.05486	1.08119	1.11286	1.10953	1.11981
1058.73	0.99342	1.0535	1.08446	1.11558	1.10871	1.12104
1056.8	0.99419	1.05486	1.08255	1.11313	1.11089	1.12001
1054.87	0.99725	1.04506	1.08364	1.11013	1.10926	1.11919
1052.94	0.99112	1.04588	1.07901	1.10823	1.10626	1.1196
1051.01	0.99649	1.04125	1.07602	1.1085	1.10327	1.11715
1049.09	0.99342	1.04016	1.07384	1.10578	1.10136	1.11387
1047.16	1.00875	1.0339	1.07085	1.10224	1.09402	1.11325
1045.23	1.00569	1.03308	1.06921	1.10006	1.09266	1.10629
1043.3	1.00875	1.02955	1.06295	1.0968	1.09075	1.10281
1041.37	0.99342	1.02329	1.05833	1.0919	1.08503	1.0985
1039.44	0.99802	1.02002	1.05016	1.08999	1.08014	1.10076
1037.52	1.00645	1.01866	1.04499	1.08782	1.07605	1.09502
1035.59	1.00875	1.0124	1.03111	1.08401	1.06843	1.09359
1033.66	1.00952	1.00723	1.0273	1.07965	1.06653	1.08457
1031.73	1.00799	1.00723	1.02186	1.07394	1.05918	1.08007
1029.8	1.00722	1.00505	1.01532	1.06686	1.04911	1.07658
1027.87	0.99879	0.9977	1.0077	1.05869	1.04312	1.07331
1025.94	1.01029	0.99988	1.00525	1.04862	1.03741	1.0688
1024.02	1.00875	0.99852	1.00172	1.041	1.03278	1.05835
1022.09	1.00415	0.99498	1.00172	1.03692	1.02788	1.05569
1020.16	1.00185	0.99172	0.99981	1.02739	1.02461	1.05071
1018.23	0.99955	0.99253	0.99791	1.01106	1.01835	1.04799
1016.3	0.99802	0.99063	0.99682	1.00943	1.01209	1.04053
1014.37	1.00262	0.99253	0.99927	1.0146	1.00692	1.03737
1012.45	0.99802	0.98981	0.99546	1.00698	1.00529	1.03492
1010.52	1.00109	0.9928	0.99818	0.99854	1.00338	1.02513
1008.59	0.99725	0.9928	0.99682	0.99664	0.9993	1.01968
1006.66	0.99419	0.98818	0.99954	0.99174	0.99522	1.0088
1004.73	0.99481	0.99226	0.99682	0.99555	0.99331	1.00254
1002.8	1.00031	0.98818	0.99355	0.99201	0.99005	0.99519
1000.87	1.00185	0.98709	0.99791	0.99228	0.98787	0.996
998.946	1.00339	0.99035	0.99818	0.99174	0.98814	0.99628
997.017	1.00262	0.99008	0.99774	0.99147	0.98896	0.99437
995.089	1.00109	0.99253	0.99521	0.9931	0.98923	0.99328
993.16	1.00276	0.99416	0.99665	0.99805	0.98796	0.996
991.232	1.00444	1.00532	1.00318	1.00461	0.99611	1.0153
989.303	1.0048	1.01131	1.01215	1.0136	1.00872	1.02456
987.375	1.00084	1.0124	1.01598	1.01746	1.01174	1.02575
985.447	0.99912	1.01893	1.01948	1.02098	1.0134	1.03038
983.518	1.00064	1.02292	1.03021	1.03173	1.02736	1.04489
981.59	1.00019	1.02628	1.0427	1.04425	1.04665	1.05893
979.661	0.99482	1.03118	1.04771	1.05292	1.06083	1.0669
977.733	0.98928	1.03771	1.05533	1.06036	1.07179	1.07504
975.804	0.98704	1.04071	1.06132	1.06992	1.08249	1.08174
973.876	0.98889	1.04452	1.06813	1.07677	1.09134	1.08936
971.947	0.99608	1.04179	1.06649	1.07883	1.09898	1.10351
970.019	1.00384	1.03934	1.06921	1.07775	1.1037	1.10705
968.09	1.00537	1.04234	1.0684	1.0772	1.10245	1.11576
966.162	1.00125	1.04288	1.07575	1.08101	1.09995	1.12428
964.233	0.99795	1.04125	1.07602	1.08482	1.0994	1.12474
962.305	0.99714	1.04316	1.07493	1.08401	1.10124	1.12583
960.376	0.99631	1.04506	1.07166	1.08401	1.10586	1.1212
958.448	0.99667	1.04397	1.07384	1.08278	1.10332	1.11739
956.52	0.99747	1.04343	1.07302	1.08183	1.09396	1.11422
954.591	0.99648	1.03826	1.07439	1.07611	1.09107	1.1051
952.663	0.99483	1.03771	1.0684	1.07747	1.08929	1.10629
950.734	0.99603	1.03336	1.07085	1.0798	1.08041	1.1095
948.806	0.9999	1.0271	1.06595	1.07841	1.0785	1.10977
946.877	0.99954	1.02029	1.06459	1.07373	1.07633	1.10339
944.949	0.99727	1.01839	1.05942	1.06505	1.06789	1.0918
943.02	1.00198	1.01186	1.05479	1.05677	1.05918	1.08429
941.092	1.00921	1.01022	1.04744	1.05644	1.06136	1.08051
939.163	1.00952	1.00287	1.03982	1.05271	1.06027	1.07696
937.235	1.00386	0.99906	1.0371	1.05333	1.05482	1.07179
935.306	0.9981	0.99117	1.02975	1.03885	1.05156	1.06509
933.378	0.99526	0.99798	1.02567	1.02778	1.04366	1.05326
931.449	0.99475	0.99389	1.0224	1.02113	1.03196	1.03927
929.521	0.99574	0.99199	1.01914	1.01434	1.02369	1.03319
927.593	0.99968	0.99359	1.00825	1.01391	1.02273	1.03532
925.664	1.00381	1.00454	1.00634	1.02275	1.02162	1.03487
923.736	1.00293	1.00635	1.00471	1.02478	1.02715	1.02498
921.807	0.99976	0.99362	1.0028	1.01207	1.01095	1.00987
919.879	0.99944	0.97974	0.9974	0.99971	0.99054	0.99765
917.95	1.00166	0.97604	0.99588	0.99822	0.9818	0.99292
916.022	1.00312	0.98017	0.99725	0.99961	0.98623	0.9942
914.093	1.0029	0.98504	0.99466	0.99705	0.99563	0.99618
912.165	1.00239	0.98991	0.99397	0.99637	1.00256	0.99759
910.236	1.00072	0.99561	0.99889	1.00147	1.00552	1.00299
908.308	0.99876	0.9991	1.00126	1.00506	1.00798	1.00635
906.379	0.99986	0.99639	0.99842	1.00342	1.00706	1.00201
904.451	1.00199	0.98978	0.99679	0.99963	1.00027	0.99724
902.522	1.00228	0.98845	0.99868	0.99691	0.99608	0.99592
900.594	1.00361	0.99342	1.00036	0.99528	0.99829	0.99601
898.666	1.00691	0.99575	0.99897	0.99392	0.99863	0.99794
896.737	1.00831	0.99333	0.99656	0.99174	0.99399	0.99885
894.809	1.00677	0.98914	0.99738	0.99256	0.99062	0.9971
892.88	1.0049	0.98621	1.0001	0.99528	0.99213	0.99847
890.952	1.00421	0.99147	1.00384	0.99936	0.99907	1.00493
889.023	1.0037	1.0017	1.00738	1.0029	1.00856	1.00895
887.095	1.00188	1.00352	1.00466	1.00372	1.0116	1.00504
885.166	0.99904	0.99715	0.99766	1.00018	1.00316	0.99703
883.238	0.99723	0.99113	0.99519	1.00045	0.99034	0.99371
881.309	0.99948	0.98948	1.00116	1.00562	0.98735	1.00056
879.381	1.0052	0.99298	1.01101	1.00426	0.99687	1.01072
877.452	1.00949	0.99761	1.01668	1.0127	1.00567	1.01394
875.524	1.01047	1.00049	1.01699	1.01243	1.00844	1.0124
873.595	1.00868	1.0038	1.01589	1.01052	1.01024	1.01408
871.667	1.00456	1.01011	1.0164	1.01025	1.01352	1.02141
869.739	1.00189	1.01682	1.01943	1.0127	1.01914	1.02971
867.81	1.00295	1.01628	1.02094	1.01351	1.02291	1.03331
865.882	1.00391	1.00907	1.01735	1.00916	1.02237	1.03083
863.953	1.00275	1.00271	1.01407	1.00671	1.02279	1.02223
862.025	1.00225	0.99729	1.01465	1.0078	1.02278	1.01165
860.096	1.0038	0.99361	1.01455	1.00834	1.01789	1.00875
858.168	1.00612	0.99563	1.0134	1.00807	1.01289	1.01463
856.239	1.00613	1.00036	1.01334	1.00862	1.01355	1.01873
854.311	1.00226	1.00423	1.01106	1.00698	1.01628	1.01779
852.382	0.99697	1.00866	1.00818	1.0048	1.01745	1.02013
850.454	0.993	1.01175	1.01114	1.00834	1.02015	1.02506
848.525	0.99147	1.00923	1.01608	1.01406	1.02289	1.02268
846.597	0.99262	1.00361	1.01786	1.01651	1.02276	1.01417
844.668	0.99678	0.99999	1.01811	1.01732	1.02008	1.00831
842.74	1.00301	1.00004	1.01575	1.01569	1.01401	1.00761
840.812	1.00701	1.00319	1.01059	1.01106	1.00884	1.00837
838.883	1.00475	1.00274	1.00454	1.00562	1.0072	1.0056
836.955	0.99877	0.99497	0.99988	0.99773	1.00402	1.00068
835.026	0.99543	0.9887	0.99976	0.99473	1.0012	0.99999
833.098	0.99512	0.98743	1.00097	0.99274	1.00401	1.00275
831.169	0.99547	0.98817	0.99938	0.99158	1.00747	1.00545
829.241	0.99866	0.99653	1.00069	0.99332	1.01055	1.00997
827.312	1.00315	1.00981	1.00752	1.00058	1.01641	1.01475
825.384	1.00226	1.01514	1.01227	1.00577	1.01914	1.01474
823.455	0.9973	1.01417	1.01188	1.00581	1.01607	1.01134
821.527	0.99579	1.01319	1.00761	1.00197	1.01005	1.00908
819.598	0.99896	1.01137	1.00134	0.99613	1.00522	1.00951
817.67	1.00376	1.0079	0.99814	0.99337	1.00373	1.00864
815.741	1.00561	0.99975	0.9986	0.99426	0.99968	1.00192
813.813	1.00071	0.99352	1.00173	0.99782	0.99698	0.99822
811.885	0.99838	0.99762	1.00534	1.00187	1.00085	1.00617
809.956	1.00734	1.0003	1.00278	0.99973	1.0008	1.01515
808.028	1.01581	0.99679	0.99686	0.99425	0.99721	1.01465
806.099	1.01308	0.99796	0.99464	0.99246	0.99963	1.00858
804.171	1.00636	1.00244	0.99759	0.99585	1.00311	1.00417
802.242	1.00409	1.00296	1.00313	1.00181	1.0018	1.00259
800.314	1.00398	0.99508	0.99874	0.99786	0.99737	0.99827

## Sheet: Fig. 3c
299	2424.1	294.16	10331.7	10399.5	10370.2	10348.6	10336.5	10339.4	10331.7	294.16	33915.8	33995.3	33959.1	33933.7	33923.2	33926.9	33915.8	293.4	61177.9	61307.6	61236.5	61198.9	61191.8	61214.1	61177.9
298.9	2375.59	294.06	10391	10401.5	10371.3	10349	10336.6	10339.7	10331.7	294.06	34237.9	33997.6	33960.4	33934.1	33923.3	33927.3	33915.8	293.3	61395.2	61312.1	61238.4	61199.4	61192.2	61215.8	61177.9
298.8	2551.32	293.96	10741.8	10403.4	10372.4	10349.3	10336.7	10339.9	10331.6	293.96	33892.7	33999.4	33961.1	33933.9	33923	33927.2	33915.2	293.2	61540.1	61316.8	61240.3	61199.9	61192.5	61217.6	61177.8
298.7	2535.08	293.86	10545.4	10404.8	10372.9	10349.1	10336.1	10339.6	10331	293.86	34087.4	34002	33962.5	33934.4	33923.2	33927.8	33915.3	293.1	61499.8	61321.7	61242.2	61200.3	61192.8	61219.5	61177.7
298.6	2449.59	293.76	10645.1	10406.6	10373.8	10349.2	10335.9	10339.6	10330.6	293.76	34130.8	34004.3	33963.6	33934.6	33923.1	33928	33915	293	61676.9	61326.9	61244.3	61200.8	61193.1	61221.5	61177.6
298.5	2558.03	293.66	10811.4	10408.4	10374.5	10349.1	10335.5	10339.5	10330.1	293.66	34214.7	34006.6	33964.6	33934.7	33922.9	33928.2	33914.6	292.9	61507.9	61332.4	61246.4	61201.2	61193.4	61223.6	61177.4
298.4	2621.8	293.56	10752.5	10410	10375.1	10348.8	10334.9	10339.1	10329.3	293.56	34100.8	34007.5	33964.2	33933.2	33921.2	33926.8	33912.6	292.8	61685	61338.3	61248.7	61201.8	61193.8	61226	61177.3
298.3	2619.66	293.46	10521	10411.9	10375.9	10348.6	10334.3	10338.8	10328.6	293.46	34372.7	34010.2	33965.4	33933.3	33921.1	33927.1	33912.3	292.7	61845.9	61344.6	61251	61202.3	61194.1	61228.5	61177.1
298.2	2610.98	293.36	10594	10414.2	10377	10348.8	10334.2	10339	10328.3	293.36	34188.3	34011.9	33965.7	33932.4	33919.8	33926.3	33910.8	292.6	61532.1	61351.2	61253.4	61202.7	61194.3	61231.2	61176.8
298.1	2643.2	293.26	10603.6	10416.5	10378.2	10348.8	10333.9	10339.1	10327.8	293.26	34232.2	34014.5	33966.7	33932.3	33919.4	33926.4	33910.1	292.5	61612.5	61358.3	61256.1	61203.3	61194.8	61234.3	61176.7
298	2530.81	293.16	10843.3	10419	10379.4	10348.9	10333.6	10339.2	10327.4	293.16	34144.4	34016.8	33967.4	33931.6	33918.4	33926	33908.9	292.4	61652.8	61365.9	61258.9	61203.9	61195.2	61237.6	61176.5
297.9	2661.89	293.06	10628.8	10421.2	10380.2	10348.6	10332.9	10338.9	10326.5	293.06	34039.1	34019.8	33968.7	33931.6	33918.1	33926.2	33908.3	292.3	61371.1	61374.1	61261.8	61204.5	61195.6	61241.2	61176.4
297.8	2415.12	292.96	10552.6	10424	10381.6	10348.7	10332.6	10339.1	10326	292.96	34214.7	34022.5	33969.5	33931	33917.1	33925.9	33907	292.2	61346.9	61383	61265.1	61205.3	61196.2	61245.3	61176.3
297.7	2442.86	292.86	10536.6	10427	10383.1	10349	10332.5	10339.4	10325.6	292.86	33960.1	34025.8	33970.9	33930.9	33916.7	33926.2	33906.2	292.1	61502	61392.5	61268.6	61206.1	61196.8	61249.8	61176.2
297.6	2485.09	292.76	10227.8	10430.3	10384.8	10349.3	10332.3	10339.8	10325.3	292.76	34153.2	34030.1	33973	33931.4	33916.9	33927.1	33906.2	292	61673.1	61402.8	61272.2	61206.9	61197.3	61254.7	61176.1
297.5	2625.32	292.66	10121.6	10434.3	10387.1	10350.1	10332.7	10340.8	10325.4	292.66	33986.3	34034	33974.8	33931.5	33916.6	33927.7	33905.5	291.9	61644	61413.8	61275.9	61207.7	61197.9	61260.1	61175.9
297.4	2446.47	292.56	10169.9	10438.9	10389.8	10351.3	10333.4	10342.2	10326	292.56	34038.9	34038.7	33977.1	33932.1	33916.8	33928.8	33905.3	291.8	61702.6	61425.7	61279.9	61208.4	61198.4	61266	61175.7
297.3	2614.82	292.46	10057.2	10443.6	10392.6	10352.5	10334.1	10343.6	10326.4	292.46	34203.2	34043.6	33979.5	33932.6	33916.9	33929.9	33905.1	291.7	61580.2	61438.7	61284.2	61209.3	61199	61272.6	61175.5
297.2	2540.29	292.36	10000.9	10448.8	10395.7	10353.9	10335	10345.2	10327	292.36	34123.8	34048.6	33981.8	33932.9	33916.7	33930.9	33904.6	291.6	61457.5	61452.9	61288.8	61210.2	61199.7	61280.1	61175.3
297.1	2630.67	292.26	10388.4	10454.5	10399.2	10355.5	10336.1	10347.3	10327.9	292.26	33742.7	34054	33984.3	33933.3	33916.7	33932.2	33904.2	291.5	61696.7	61468.5	61293.8	61211.3	61200.5	61288.6	61175.2
297	2608.89	292.16	10204.6	10459.6	10402	10356.3	10336.3	10348.4	10327.8	292.16	33842	34060.6	33987.8	33934.5	33917.4	33934.3	33904.5	291.4	61723	61485.6	61299	61212.3	61201.2	61297.9	61175
296.9	2642.18	292.06	10296.5	10465.3	10405.1	10357.4	10336.8	10350	10328	292.06	33951.4	34067.4	33991.2	33935.5	33918	33936.4	33904.6	291.3	61591.3	61504.3	61304.5	61213.3	61202	61308.6	61174.7
296.8	2630.67	291.96	10153.8	10471.3	10408.3	10358.3	10337.1	10351.6	10328	291.96	34162	34074.4	33994.6	33936.4	33918.3	33938.6	33904.5	291.2	61687.9	61525.2	61310.6	61214.4	61202.9	61320.8	61174.5
296.7	2605.29	291.86	10604.5	10478.4	10412.5	10360.1	10338.2	10354.1	10328.9	291.86	34123.7	34081.2	33997.5	33936.5	33918	33940.2	33903.6	291.1	61679.5	61548.6	61317.2	61215.8	61203.9	61334.9	61174.4
296.6	2570.32	291.76	10148.6	10484.4	10415.2	10360.3	10337.8	10355.2	10328	291.76	33896.1	34089.1	34001	33937.1	33918.1	33942.5	33903.2	291	61898.6	61574.7	61324.3	61217.1	61204.9	61351.1	61174.2
296.5	2673.01	291.66	10403.3	10492	10419.3	10361.6	10338.4	10357.6	10328.3	291.66	34124.1	34098	34005.3	33938.2	33918.6	33945.5	33903.2	290.9	61828.4	61604	61331.6	61218.2	61205.7	61369.8	61173.7
296.4	2515.84	291.56	10717.1	10499.7	10423.2	10362.6	10338.7	10359.9	10328.2	291.56	34205.9	34107.2	34009.4	33939	33918.8	33948.5	33902.8	290.8	61951.3	61637.9	61339.7	61219.5	61206.8	61392.2	61173.4
296.3	2670.69	291.46	10314.7	10507.7	10427.1	10363.3	10338.6	10362	10327.8	291.46	33898.6	34116.9	34013.5	33939.4	33918.6	33951.6	33902.1	290.7	61846.1	61677	61348.4	61221	61207.9	61419	61173.1
296.2	2693.34	291.36	10674.4	10517.3	10432	10364.9	10339.4	10365.4	10328.1	291.36	33907.5	34128.4	34018.8	33940.9	33919.5	33956.1	33902.3	290.6	62004	61722.9	61358	61222.6	61209.2	61451.7	61172.9
296.1	2617.36	291.26	10455.1	10526.8	10436.4	10365.6	10339.2	10368.2	10327.5	291.26	34043	34140.8	34024.3	33942.2	33920.1	33961	33902.3	290.5	62011.9	61777.2	61368.2	61224	61210.3	61491.7	61172.3
296	2624.81	291.16	10692.3	10537.6	10441.5	10366.7	10339.5	10371.8	10327.3	291.16	34101.7	34154.2	34030	33943.4	33920.6	33966.3	33902	290.4	62170.8	61842.8	61379.5	61225.8	61211.8	61541.7	61172
295.9	2536.28	291.06	10679.4	10549	10446.6	10367.5	10339.4	10375.7	10326.7	291.06	33924.9	34168.8	34035.9	33944.5	33921	33972.3	33901.7	290.3	62126.9	61922	61391.8	61227.6	61213.2	61604.1	61171.6
295.8	2661.69	290.96	10741.4	10561.7	10452.2	10368.4	10339.3	10380.2	10326.1	290.96	34158.2	34185.5	34042.9	33946.2	33921.9	33979.8	33901.8	290.2	62425.4	62018.5	61405.2	61229.3	61214.7	61682.3	61171
295.7	2662.65	290.86	10515	10575.7	10458.1	10369.3	10339.2	10385.5	10325.5	290.86	34293.7	34203.5	34049.8	33947.4	33922.3	33987.9	33901.4	290.1	62170.8	62136.3	61419.9	61231.4	61216.4	61780	61170.5
295.6	2592.12	290.76	10805.7	10591.9	10464.9	10370.7	10339.5	10392.2	10325.1	290.76	34152.4	34222.9	34056.5	33947.8	33921.9	33996.8	33900	290	62431	62279.1	61436.1	61233.4	61218.1	61901	61169.8
295.5	2608.42	290.66	10612.2	10609.3	10471.5	10371.3	10339	10399.5	10324	290.66	34245.3	34246	34064.6	33949.2	33922.4	34008.5	33899.6	289.9	62651	62450.9	61454.2	61235.8	61220.2	62048.8	61169.4
295.4	2566.26	290.56	10696.4	10630	10479.5	10372.7	10339.2	10409.2	10323.5	290.56	34363.9	34272.6	34073.3	33950.5	33922.8	34022.7	33898.9	289.8	62916.8	62654.5	61474.2	61238.3	61222.4	62226.1	61168.8
295.3	2520.81	290.46	10586	10654	10488	10374.1	10339.3	10421.4	10322.9	290.46	34381.5	34303.2	34082.2	33951.4	33922.7	34040	33897.7	289.7	63000.6	62890.7	61496.4	61240.9	61224.7	62433.1	61168.2
295.2	2621.18	290.36	10757.4	10682.6	10497.5	10375.8	10339.6	10437.2	10322.5	290.36	34478.1	34339.9	34092	33952.3	33922.6	34062.3	33896.4	289.6	63224.4	63156.1	61521.2	61243.8	61227.2	62666.3	61167.5
295.1	2710.49	290.26	10878.1	10716.5	10507.3	10376.9	10339.4	10457.1	10321.4	290.26	34486.8	34384.6	34102.6	33953.1	33922.4	34091.3	33895	289.5	63680.9	63439.9	61549	61246.8	61230	62914.2	61166.7
295	2685.44	290.16	10837.9	10758	10518	10378	10339	10483.4	10320.1	290.16	34609.7	34440.1	34114.4	33954.1	33922.3	34129.7	33893.5	289.4	63803.8	63720.2	61580.4	61250	61233	63154.4	61165.9
294.9	2742.98	290.06	10886.2	10810	10530	10379.6	10338.9	10518.8	10319.1	290.06	34767.8	34509.4	34127.4	33955.3	33922.2	34180.5	33892	289.3	64058.4	63962.2	61615.9	61253.6	61236.4	63351.5	61165.1
294.8	2700.45	289.96	11047.1	10874.6	10543.2	10381	10338.7	10565.2	10317.8	289.96	34850.9	34595.4	34141	33955.7	33921.4	34246	33889.6	289.2	64304.2	64125.5	61656.4	61257.4	61240.1	63464.2	61164.2
294.7	2763.93	289.86	11183.9	10954.9	10557.8	10382.5	10338.4	10625.5	10316.4	289.86	34855.6	34703	34156.9	33957	33921.4	34331.3	33887.8	289.1	64225.2	64181.8	61702.6	61261.6	61244.2	63463.2	61163.3
294.6	2735.13	289.76	11369	11053.4	10573.9	10384	10338	10701.9	10314.8	289.76	35250.7	34835.4	34175.2	33958.8	33921.9	34439	33886.5	289	64251.5	64132.7	61756	61266.3	61248.9	63348.8	61162.4
294.5	2612.69	289.66	11272.5	11171.3	10591.6	10385.2	10337.2	10795.5	10312.7	289.66	35156.7	34992.5	34194.3	33959.6	33921.2	34568.8	33883.8	288.9	63847.7	64009	61818	61271.6	61254.3	63150.2	61161.7
294.4	2679.61	289.56	11578.3	11309.3	10612.1	10387.2	10337	10906.4	10311.1	289.56	35563.2	35174.7	34216.4	33961	33921.1	34720.8	33881.5	288.8	63724.8	63853.7	61890.2	61277.3	61260.4	62908.4	61160.9
294.3	2629.52	289.46	11642.7	11461.5	10634.6	10388.8	10336.3	11028.4	10308.8	289.46	35435.6	35374.1	34240.7	33961.9	33920.4	34886.6	33878.5	288.7	63759.9	63704.6	61975.1	61283.6	61267.1	62658.7	61160
294.2	2617.6	289.36	11787.5	11616.6	10660.1	10390.5	10335.6	11149.7	10306.5	289.36	35754.1	35575.4	34268.6	33963.4	33920.2	35050.3	33875.7	288.6	63610.6	63588	62076	61290.8	61274.9	62424.2	61159.3
294.1	2667.37	289.26	11787.5	11753.7	10689.2	10392.4	10334.8	11248.8	10303.8	289.26	35619.4	35750	34300.1	33964.6	33919.6	35182.6	33872.3	288.5	63619.4	63519	62196.6	61298.6	61283.7	62215.7	61158.5
294	2683.25	289.16	11948.5	11847.3	10723	10394.9	10334.6	11299.4	10301.5	289.16	35716	35864.8	34336.8	33966.7	33919.8	35249.6	33869.3	288.4	63663.3	63507.4	62342.5	61307.3	61293.7	62037.2	61157.8
293.9	2750.01	289.06	12045.1	11880.2	10762.1	10397.9	10334.6	11283.5	10299.3	289.06	35882.8	35898.3	34379.6	33969.5	33920.7	35228.9	33866.8	288.3	63712.1	63560.6	62521.3	61317	61305.2	61888.1	61157.1
293.8	2559.68	288.96	11868	11857.5	10806.7	10400.5	10334	11205	10296.3	288.96	36049.6	35856.5	34428.4	33972	33921	35125.3	33863.4	288.2	63831.5	63687.2	62744.1	61327.7	61318.1	61765.6	61156.1
293.7	2590.46	288.86	11602.4	11805.8	10859.8	10404.5	10334.5	11089	10294	288.86	35742.3	35771.8	34485.2	33974.6	33921.4	34969.5	33859.6	288.1	63965.6	63901.8	63028.1	61339.5	61333.1	61666.4	61155.1
293.6	2566.15	288.76	11691	11752.4	10922.7	10409.4	10335.7	10961.1	10292.2	288.76	35645.7	35680.9	34553	33978.8	33923.3	34796.5	33856.9	288	63852.9	64229	63401.3	61352.9	61350.4	61586.6	61154
293.5	2529.47	288.66	11707.1	11717	10997	10414.8	10337.2	10838.6	10290.2	288.66	35733.5	35609.8	34633.5	33983.7	33925.9	34629.5	33854.2	287.9	65307.1	64711.9	63909.7	61367.9	61370.6	61522.7	61153
293.4	2483.06	288.56	11851.9	11711.4	11085.5	10420.8	10338.8	10730.4	10288	288.56	35531.6	35574.2	34729.8	33989.7	33929.3	34481.1	33851.9	287.8	65728.1	65420.8	64625.9	61384.5	61394	61470.8	61151.5
293.3	2491.32	288.46	11594.4	11742.5	11191.9	10427.1	10340.5	10639.2	10285.4	288.46	35557.9	35582.4	34845.4	33996.2	33933.3	34355.4	33849.2	287.7	66735.4	66462.6	65658.4	61403.3	61421.6	61428.6	61149.7
293.2	2393.99	288.36	11506.5	11816.6	11322.5	10435.1	10343.6	10566.2	10283.6	288.36	35566.7	35640.8	34986.2	34003.8	33938.2	34252.9	33846.8	287.6	68395.5	67979.4	67150.1	61424.4	61454.3	61393.5	61147.7
293.1	2381.73	288.26	11576.5	11938.7	11483.9	10444	10347.1	10508.3	10281.6	288.26	35429.6	35755.1	35159.9	34012.6	33944.3	34171.6	33844.5	287.5	70493.9	70132.9	69262.2	61448.2	61493.5	61363.6	61144.8
293	2545.15	288.16	11546.1	12117.6	11687.2	10454	10351.3	10463.3	10279.4	288.16	35579.3	35933	35377.1	34022.1	33951.1	34107.5	33841.6	287.4	73540.4	73057	72127.1	61474.7	61540.7	61336.8	61140.8
292.9	2502.01	288.06	11736.1	12369	11950.3	10465.8	10356.9	10429	10277.7	288.06	35830.1	36189.5	35655.6	34032.7	33959.1	34057.5	33838.5	287.3	74873.7	76752	75742.1	61505.2	61599.9	61313	61136.1
292.8	2500.49	287.96	12660	12718.7	12301.1	10478.5	10362.9	10401.9	10275.3	287.96	36637.8	36550.4	36024.1	34044.7	33968.5	34018.3	33835.1	287.2	78939.9	80817	79700.8	61541.2	61676.4	61291.4	61130.9
292.7	2484.7	287.86	12963.1	13211.5	12786	10491.6	10368.9	10379	10271.3	287.86	36832.3	37060	36528.9	34057.1	33978.6	33986	33830.2	287.1	83057.5	84088.2	82830.8	61583.1	61777.3	61270.8	61124.6
292.6	2524.42	287.76	13646.6	13922.4	13480.7	10506.4	10376	10359.9	10266.8	287.76	37976.3	37794.9	37248.2	34071.1	33990.8	33959.2	33824.8	287	85094.4	84950.6	83503.8	61632.4	61914.2	61250.7	61116.8
292.5	2435.19	287.66	15207.9	14957.4	14491.7	10522.4	10384	10342.4	10261.1	287.66	39235.6	38868	38295.4	34085.7	34004.1	33934.8	33817.3	286.9	83066.3	82979.1	81276.1	61692.3	62104.8	61231.5	61108.5
292.4	2516.49	287.56	17067	16450.4	15952.7	10538.6	10391.8	10324.3	10252.3	287.56	40483.3	40431.8	39822.8	34101	34019.2	33911.3	33807.5	286.8	79932	79527.9	77476.7	61767.2	62372	61214	61100.7
292.3	2452.98	287.46	19473.4	18542.7	18004.3	10555.3	10399.8	10304.4	10240.4	287.46	43108.4	42656.9	42000.3	34116.2	34035.9	33886.5	33794	286.7	76411.3	76130.9	73609.2	61863	62742.8	61199.2	61094.4
292.2	2442.46	287.36	22150.7	21321.4	20731.9	10572.7	10408.7	10282.2	10224.7	287.36	46156.5	45678.3	44961	34131.8	34055.6	33859.5	33776.5	286.6	73874	73532.2	70385	61987	63242.6	61186.9	61089.7
292.1	2335.06	287.26	23372.5	24676.5	24023.4	10591.4	10419.7	10256.9	10204.9	287.26	47559.7	49461.1	48667	34147.8	34079.8	33829.1	33754.2	286.5	72091.7	71898.3	67942.7	62150	63887.4	61176.4	61086.1
292	2483.97	287.16	26667.5	27994	27261.2	10614.6	10437.3	10230.2	10183.1	287.16	51765.1	53485.1	52593	34168.5	34115.6	33798	33730	286.4	71415.7	71141.9	66189.9	62368.6	64664.9	61167.1	61082.9
291.9	2438.56	287.06	30040.4	29948.8	29114.7	10640.6	10462.1	10198.7	10155.8	287.06	55277	56368.5	55350.1	34191.4	34165.4	33762	33700.1	286.3	71248.9	71051.2	64967.8	62668.4	65496.5	61158.7	61080.1
291.8	2400.46	286.96	29742.6	29389.4	28423.7	10671.1	10500.6	10161.9	10122.6	286.96	56620.3	56497.2	55312	34216.5	34237.1	33719.2	33662.5	286.2	71547.4	71311.7	64121.5	63083.2	66186.9	61150.3	61076.7
291.7	2431.13	286.86	27489.2	26774.8	25634	10713.2	10567.3	10123.9	10087.9	286.86	53327.1	53895.3	52485.7	34252.1	34350.9	33674.7	33622.7	286.1	71484	71568	63526.6	63656.3	66462.3	61142.1	61073.1
291.6	2468.98	286.76	24066.9	23574.6	22195.8	10778.4	10684.8	10092	10058.8	286.76	49377.1	50215.3	48499.9	34308.4	34533.3	33635	33587.1	286	71873.9	71635.8	63095.3	64434.9	66179.1	61134	61069.2
291.5	2422.53	286.66	19841.7	20809.3	19104.2	10873.2	10872.4	10066.3	10035.6	286.66	46910	46876.1	44744	34395.1	34811.9	33603.8	33559.6	285.9	72109.3	71642.2	62771	65459.2	65481.3	61126.2	61065.2
291.4	2349.64	286.56	18314.5	18833.3	16683	11008.5	11152	10047.8	10019.4	286.56	44328.8	44436.8	41744.7	34520	35209.3	33580.2	33539.1	285.8	72284.9	71836.9	62518.3	66740.1	64642.6	61118.4	61060.8
291.3	2355.1	286.46	17960.3	17661.1	14916.5	11196.8	11535.7	10033.5	10007.2	286.46	42704.6	42960.1	39537.7	34694.1	35736	33561.1	33522.9	285.7	72601	72323.3	62316.3	68208	63857.2	61110.7	61056.3
291.2	2398.27	286.36	17348.7	17180.6	13677.8	11459	12011.7	10020.8	9996.23	286.36	42414.8	42311.8	37988.1	34937.4	36370.8	33545.6	33510	285.6	72794.1	72930.1	62151.4	69626.4	63204.1	61103	61051.6
291.1	2358.84	286.26	17228	17210.9	12823	11828.7	12508.6	10009.1	9986.12	286.26	42230.5	42246.6	36919.7	35276.1	37010.2	33529.4	33496.2	285.5	73364.8	73214.2	62015	70549.4	62695.2	61095.8	61047.1
291	2373.58	286.16	17485.5	17497.4	12227.1	12348.8	12849	9995.94	9974.46	286.16	42318.3	42436.5	36181	35751.6	37437.4	33513.3	33482.3	285.4	73066.3	72720.7	61900.9	70545.1	62313.9	61088.9	61042.7
290.9	2472.33	286.06	17871.8	17806.1	11800.4	13073.4	12836.8	9982.5	9962.36	286.06	42572.9	42585.4	35656.4	36412.3	37422.6	33496.7	33467.6	285.3	70959.2	71419.2	61804.3	69613.3	62034.7	61082.5	61038.6
290.8	2391.25	285.96	18386.9	18127.2	11481.2	14052.9	12470.5	9967.13	9948.21	285.96	42625.5	42665.8	35268.1	37307.6	36964.8	33478.4	33451.1	285.2	69720.9	69713.1	61722.3	68186.6	61832.2	61076.7	61035
290.7	2446.89	285.86	18853.7	18650.7	11232.6	15317.1	11947.8	9950.11	9932.3	285.86	43143.5	42896.2	34968.6	38474.1	36293.8	33458.8	33433.1	285.1	68858.4	68023.7	61652	66710.9	61684.3	61071.5	61031.7
290.6	2477.72	285.76	20077	19492	11033.1	16829.5	11444.2	9932.57	9915.77	285.76	44039.1	43454.4	34728.5	39901.7	35625.9	33437.3	33413	285	67365.6	66568.6	61591.3	65422.8	61574.2	61066.7	61028.8
290.5	2396.08	285.66	21421	20507.1	10867.8	18388.4	11030.1	9913.4	9897.54	285.66	44609.7	44295.4	34531.6	41463	35062.2	33415.1	33392.2	284.9	66007.3	65404.5	61538.7	64392.1	61490.2	61062.6	61026.4
290.4	2344.52	285.56	21252	21245.6	10730.5	19543.8	10717.1	9895.35	9880.35	285.56	44574.6	45084.1	34367.6	42814.1	34623.7	33393.2	33371.5	284.8	65154.4	64510.8	61493.1	63607.7	61424.4	61059.1	61024.5
290.3	2293.01	285.46	20833.5	21142.4	10613.2	19751.6	10488.4	9876.74	9862.54	285.46	45443.8	45272.8	34229.5	43428.3	34297.8	33372.2	33351.6	284.7	64138.9	63841.2	61453.1	63029.4	61371.6	61056	61023
290.2	2429.1	285.36	19537.8	20047.5	10513.5	18887	10325.4	9859.38	9845.9	285.36	45171.6	44504.9	34111.9	42977.9	34060.9	33352.2	33332.7	284.6	63183.5	63344.6	61417.9	62610.2	61328.4	61053.4	61021.8
290.1	2339.89	285.26	18079.7	18376.3	10427.6	17388.2	10208.3	9843.16	9830.35	285.26	42880.2	42981.8	34011.3	41692.6	33889.7	33333.7	33315.2	284.5	63138.7	62974.9	61387	62306.7	61292.8	61051.3	61021
290	2429.63	285.16	17385.1	16645.1	10354.1	15789.1	10123	9828.85	9816.68	285.16	41220.8	41209.2	33924.8	40100.9	33764.6	33316.9	33299.3	284.4	62595.5	62694.9	61359.4	62084.1	61262.7	61049.3	61020.2
289.9	2489.8	285.06	15936.9	15137.6	10290.2	14385.8	10058.3	9815.72	9804.13	285.06	39566.8	39563.7	33850.2	38596.4	33670.8	33302	33285.2	284.3	62142	62477.6	61334.8	61916.8	61237.2	61047.5	61019.6
289.8	2391.83	284.96	14912	13936.1	10235.6	13268.6	10008.7	9805.02	9793.96	284.96	38824	38198.8	33786.7	37344.4	33599.5	33289.9	33273.9	284.2	62360.6	62304.6	61312.9	61787.8	61215.5	61046	61019.2
289.7	2343.93	284.86	13302.2	13024.3	10188.5	12426.6	9969.5	9796.03	9785.48	284.86	37410.4	37131.2	33730.2	36369.4	33541.8	33278.1	33262.8	284.1	61986.4	62163.2	61292.9	61685.2	61196.6	61044.4	61018.7
289.6	2371.37	284.76	13090.4	12352.5	10148.9	11813.7	9939.1	9789.73	9779.65	284.76	36545	36327.2	33682.9	35642.9	33497	33269.7	33255.1	284	62021.5	62045.9	61275.2	61602.3	61180.6	61043.3	61018.5
289.5	2432.89	284.66	12033.2	11862.2	10113.6	11373.6	9913.61	9783.8	9774.16	284.66	35857.5	35733	33642.1	35114.4	33460.9	33263.1	33249.2	283.9	61995.2	61946.8	61259.3	61534	61166.6	61042.3	61018.5
289.4	2397.41	284.56	11188.9	11504.1	10083.5	11058.8	9893.36	9779.64	9770.41	284.56	35391.1	35295.7	33606.6	34733.4	33431.2	33257.8	33244.4	283.8	61560.5	61862.2	61244.8	61477	61154.4	61041.5	61018.5
289.3	2353.18	284.46	11071.1	11238.1	10057.8	10830.3	9877.23	9776.9	9768.06	284.46	34580.6	34969.8	33574.8	34456.2	33405.9	33252.7	33239.9	283.7	61687.9	61788.9	61231.3	61428.6	61143.5	61040.5	61018.3
289.2	2508.6	284.36	11006.7	11034.2	10034.8	10659.4	9863.46	9774.38	9765.9	284.36	34873.5	34723.5	33548	34252.3	33385.9	33249.8	33237.5	283.6	61579	61725.4	61219.2	61387.4	61133.9	61039.7	61018.2
289.1	2474.49	284.26	10381.3	10873.3	10014	10527.3	9851.53	9771.98	9763.85	284.26	34118.9	34530.2	33523.3	34096.3	33368	33246.3	33234.6	283.5	61589.7	61669.5	61207.9	61351.9	61125.2	61038.7	61018
289	2473.53	284.16	10107.9	10743.8	9996.12	10423.4	9842.03	9770.64	9762.82	284.16	34193.7	34376.1	33502.1	33975.1	33353.6	33244.3	33233	283.4	61185.7	61620.2	61197.4	61321.2	61117.3	61037.8	61017.8
288.9	2451.99	284.06	10289.3	10637.1	9980.35	10339.6	9834.16	9769.76	9762.25	284.06	33537	34249.3	33482.6	33877.5	33340.7	33242.1	33231.2	283.3	61343.8	61576.7	61187.9	61294.6	61110.4	61037	61017.8
288.8	2510.34	283.96	10330	10547.4	9965.7	10270.2	9826.93	9768.6	9761.38	283.96	33523	34144.3	33466.1	33798.6	33330.6	33241.1	33230.7	283.2	61179	61537.8	61179.1	61271.2	61104.2	61036.3	61017.6
288.7	2580.12	283.86	10033.3	10471	9952.25	10212.2	9820.44	9767.39	9760.43	283.86	33591.7	34055.5	33451	33733.1	33321.6	33240.2	33230.2	283.1	61424.5	61503	61171	61250.6	61098.5	61035.6	61017.6
288.6	2537.64	283.76	10238.6	10405.8	9940.4	10163.6	9815.1	9766.69	9759.98	283.76	33759.6	33979.2	33437.2	33677.8	33313.5	33239.2	33229.5	283	61552.5	61471.9	61163.6	61232.5	61093.5	61035.1	61017.6
288.5	2546.06	283.66	10079.2	10349.1	9929.19	10121.8	9810	9765.65	9759.19	283.66	33428.6	33913	33424.1	33630.6	33306	33237.9	33228.5	282.9	61446.2	61443.5	61156.4	61216.2	61088.7	61034.3	61017.4
288.4	2528.49	283.56	10010.8	10299.9	9919.12	10086.2	9805.64	9764.89	9758.66	283.56	33632.5	33855.9	33412.7	33590.7	33299.8	33237.2	33228.2	282.8	61508.2	61417.8	61149.8	61201.7	61084.4	61033.6	61017.2
288.3	2522.52	283.46	9834.99	10256.8	9909.93	10055.5	9801.81	9764.26	9758.24	283.46	33652.8	33805.4	33401.8	33555.9	33293.9	33236.2	33227.4	282.7	61187.1	61394.4	61143.6	61188.6	61080.3	61032.9	61017.1
288.2	2573.98	283.36	10147.9	10219	9901.74	10029	9798.62	9763.93	9758.11	283.36	33301.6	33760.8	33391.7	33525.6	33288.5	33235.1	33226.7	282.6	61199.7	61373.1	61137.9	61177	61076.8	61032.4	61017
288.1	2494.04	283.26	9894.66	10184.9	9893.65	10005.4	9795.23	9763.09	9757.47	283.26	33313	33721.8	33383	33499.7	33284.2	33234.7	33226.6	282.5	61450.9	61353.7	61132.6	61166.5	61073.5	61031.9	61016.9
288	2470.19	283.16	9804.27	10154.9	9886.54	9984.92	9792.52	9762.67	9757.24	283.16	33670.3	33687.1	33374.9	33476.9	33280.2	33234.2	33226.4	282.4	61190.4	61335.7	61127.6	61156.8	61070.3	61031.3	61016.8
287.9	2555.76	283.06	9715.67	10128.2	9880.09	9966.97	9790.2	9762.42	9757.16	283.06	33521.1	33655.3	33366.7	33456.2	33276	33233.2	33225.6	282.3	61674.1	61319.3	61122.9	61148.2	61067.5	61030.8	61016.7
287.8	2486.83	282.96	10153.6	10104.3	9874.25	9951.18	9788.23	9762.32	9757.23	282.96	33521.1	33626.9	33359.3	33438	33272.4	33232.4	33225.1	282.2	61326	61303.9	61118.3	61140.1	61064.7	61030.2	61016.4
287.7	2533.56	282.86	10302	10082	9868.09	9936.38	9785.72	9761.5	9756.57	282.86	33212.8	33601.2	33352.5	33421.7	33269	33231.7	33224.5	282.1	61358.9	61289.8	61114.1	61132.8	61062.2	61029.7	61016.3
287.6	2553.75	282.76	9703.92	10061.5	9862.07	9922.82	9783.12	9760.44	9755.67	282.76	33298.1	33578.5	33346.6	33407.7	33266.4	33231.4	33224.5	282	61045.4	61276.7	61110.2	61126.1	61059.9	61029.2	61016.2
287.5	2450.05	282.66	10187.6	10043.7	9857.38	9911.52	9781.66	9760.38	9755.75	282.66	33544.2	33557.7	33340.9	33394.9	33263.9	33231.1	33224.4	281.9	61209.6	61264.7	61106.5	61120.1	61057.9	61028.8	61016.2
287.4	2538.84	282.56	10077.3	10026.7	9852.2	9900.55	9779.52	9759.53	9755.04	282.56	33486.7	33538.2	33335.2	33383	33261.2	33230.3	33223.8	281.8	61439.3	61253.4	61103.1	61114.5	61055.9	61028.4	61016.1
287.3	2566.15	282.46	9866.26	10011.2	9847.49	9890.73	9777.67	9758.86	9754.5	282.46	33378.6	33520.4	33329.9	33372.2	33258.7	33229.7	33223.3	281.7	61317.8	61242.9	61099.7	61109.2	61054	61027.9	61016
287.2	2595.48	282.36	10081	9997.38	9843.39	9882.12	9776.28	9758.55	9754.32	282.36	33480.6	33504.3	33325.1	33362.6	33256.6	33229.2	33223.1	281.6	61182.3	61233	61096.5	61104.3	61052.2	61027.5	61015.8
287.1	2572.8	282.26	9951.21	9984.26	9839.18	9873.9	9774.62	9757.89	9753.78	282.26	33547.4	33489.3	33320.4	33353.7	33254.4	33228.6	33222.6	281.5	61535.7	61223.8	61093.6	61099.9	61050.6	61027.1	61015.8
287	2605.37	282.16	9652.81	9972.33	9835.4	9866.57	9773.26	9757.44	9753.45	282.16	33679.1	33475.2	33315.9	33345.4	33252.3	33227.8	33222	281.4	61015.6	61215.1	61090.7	61095.7	61048.9	61026.6	61015.6
286.9	2577.29	282.06	10014.4	9961.77	9832.32	9860.32	9772.47	9757.5	9753.62	282.06	33661.5	33462	33311.3	33337.5	33250	33226.8	33221.2
286.8	2741.43	281.96	10025	9951.4	9828.83	9854.01	9771.15	9756.96	9753.18	281.96	33468.4	33449.7	33307	33330.2	33247.8	33225.9	33220.4
286.7	2694.09	281.86	9917.47	9941.72	9825.5	9848.14	9769.87	9756.41	9752.73	281.86	33723	33438.6	33303.2	33323.8	33246.1	33225.3	33219.9
286.6	2682.04	281.76	9752.46	9932.86	9822.51	9842.88	9768.82	9756.04	9752.46	281.76	33810.8	33427.7	33299.2	33317.4	33244	33224.2	33219
286.5	2652.92									281.66	33468.4	33417.4	33295.2	33311.3	33241.8	33223	33218
286.4	2720.78									281.56	33573.8	33408.3	33291.9	33306.1	33240.4	33222.4	33217.5
286.3	2813.54									281.46	33336.7	33399.6	33288.6	33301.2	33238.8	33221.7	33216.9
286.2	2777.93									281.36	33565	33391.8	33285.9	33296.9	33237.6	33221.3	33216.7
286.1	2821.9									281.26	33529.8	33384.1	33282.9	33292.5	33236.2	33220.6	33216
286	2858.05									281.16	33406.9	33376.8	33280.1	33288.5	33234.8	33219.9	33215.5
285.9	3060.87									281.06	33529.8	33370.2	33277.6	33284.9	33233.7	33219.4	33215.1
285.8	2918.13									280.96	33477.2	33363.8	33275	33281.2	33232.4	33218.8	33214.5
285.7	2975.54									280.86	33371.8	33357.7	33272.6	33277.9	33231.3	33218.2	33214.1
285.6	2907.58									280.76	33213.8	33352.2	33270.4	33275	33230.3	33217.8	33213.8
285.5	3054.03
285.4	3003.7
285.3	3097.02
285.2	3200.91
285.1	3135.46
285	3136.7
284.9	2965.31
284.8	2992.8
284.7	2908.75
284.6	2864.57
284.5	2849.63
284.4	2874.3
284.3	2700.05
284.2	2552.41
284.1	2440.21
284	2475.94
283.9	2397.12
283.8	2438.42
283.7	2245.3
283.6	2266.91
283.5	2347.02
283.4	2201.67
283.3	2250.61
283.2	2135.25
283.1	2078.11
283	2206.29
282.9	2146.1
282.8	2092.21
282.7	2173.34
282.6	2054.12
282.5	2185.45
282.4	2155.96
282.3	2115.4
282.2	2095.02
282.1	2152.7
282	2231.37
281.9	2092.75
281.8	2173.16
281.7	2110.01
281.6	2237.87
281.5	2278.18
281.4	2203.59
281.3	2177.65
281.2	2157.82
281.1	2239.12
281	2148.8
280.9	2148.45
280.8	2280.29
280.7	2217.91
280.6	2199.91
280.5	2232.57
280.4	2234.58
280.3	2201.59
280.2	2218.63
280.1	2239.34
280	2260.66
279.9	2148.98
279.8	2202.53
279.7	2271.5
279.6	2286.36
279.5	2302.63
279.4	2274.78
279.3	2381.52
279.2	2188.71
279.1	2294.43
279	2401.32

## Sheet: Fig. 3d
539.55	3003.32	3021.49	3021.49	3003.32	539.62	12717.3	12754.1	12736	12723	12722.5	12720.5	12721.2	12717.3	539.6	23819.7	23856.9	23840.5	23823.9	23823.4	23824.1	23823.6	23819.7	539.659	34670.9	34705.7	34688.8	34676.1	34675.6	34674.1	34674.8	34670.9
539.5	3027.32	3021.68	3021.68	3003.32	539.52	12782.8	12758.6	12740	12726.8	12726.3	12724.3	12724.9	12720.9	539.5	23590.6	23861	23844.1	23827.1	23826.7	23827.4	23826.9	23822.8	539.559	34624.3	34710.7	34693.3	34680.4	34680	34678.4	34679.1	34675.1
539.45	2990.47	3021.83	3021.83	3003.28	539.42	12837.1	12763.1	12744.1	12730.6	12730	12728	12728.7	12724.6	539.4	23781.4	23865.1	23847.8	23830.4	23830	23830.7	23830.2	23826	539.459	34705	34715.8	34697.9	34684.8	34684.3	34682.7	34683.4	34679.3
539.4	2975.51	3022.05	3022.05	3003.3	539.32	12853.9	12767.7	12748.1	12734.4	12733.8	12731.7	12732.5	12728.2	539.3	23839.3	23869.2	23851.4	23833.7	23833.2	23834	23833.6	23829.2	539.359	34809	34720.9	34702.5	34689.1	34688.6	34687	34687.8	34683.5
539.35	2962.07	3022.31	3022.31	3003.36	539.22	12826.9	12772.3	12752.2	12738.1	12737.6	12735.5	12736.2	12731.8	539.2	23851.3	23873.4	23855	23837	23836.5	23837.3	23836.9	23832.3	539.259	34751.9	34726	34707.2	34693.5	34693	34691.3	34692.1	34687.7
539.3	2982.79	3022.59	3022.59	3003.43	539.12	12699.4	12777	12756.3	12741.9	12741.4	12739.2	12740	12735.5	539.1	23841.9	23877.6	23858.7	23840.3	23839.8	23840.7	23840.2	23835.5	539.159	34639.9	34731.2	34711.8	34697.8	34697.3	34695.6	34696.5	34692
539.25	3013.55	3022.83	3022.83	3003.47	539.02	12727.3	12781.7	12760.4	12745.7	12745.2	12743	12743.8	12739.1	539	23845.6	23881.8	23862.4	23843.6	23843.1	23844	23843.5	23838.7	539.059	34773.3	34736.4	34716.4	34702.2	34701.7	34700	34700.8	34696.2
539.2	3010.55	3023.03	3023.03	3003.45	538.92	12771.2	12786.4	12764.5	12749.5	12749	12746.7	12747.6	12742.7	538.9	23737	23886.1	23866.1	23846.9	23846.4	23847.3	23846.9	23841.9	538.959	34694.6	34741.7	34721.1	34706.5	34706	34704.3	34705.2	34700.4
539.15	3002.84	3023.23	3023.23	3003.44	538.82	12767.3	12791.2	12768.6	12753.4	12752.8	12750.5	12751.4	12746.4	538.8	23741.3	23890.5	23869.8	23850.2	23849.7	23850.7	23850.2	23845	538.859	34668.7	34747	34725.8	34710.9	34710.4	34708.6	34709.6	34704.6
539.1	2974.3	3023.45	3023.45	3003.44	538.72	12732.6	12796.1	12772.8	12757.2	12756.6	12754.3	12755.2	12750	538.7	23872.7	23894.8	23873.6	23853.5	23853	23854	23853.6	23848.2	538.759	34656.9	34752.3	34730.5	34715.3	34714.8	34712.9	34714	34708.8
539.05	3024.03	3023.72	3023.72	3003.49	538.62	12761.2	12800.9	12776.9	12761	12760.5	12758	12759.1	12753.6	538.6	23876.3	23899.3	23877.4	23856.8	23856.3	23857.4	23857	23851.4	538.659	34636.1	34757.7	34735.2	34719.7	34719.2	34717.3	34718.4	34713
539	2975.19	3023.91	3023.91	3003.45	538.52	12760.8	12805.9	12781.1	12764.8	12764.3	12761.8	12762.9	12757.3	538.5	23845.7	23903.8	23881.1	23860.1	23859.6	23860.8	23860.4	23854.6	538.559	34564.2	34763.1	34739.9	34724	34723.6	34721.6	34722.8	34717.2
538.95	2978.35	3024.19	3024.19	3003.51	538.42	12795.9	12810.9	12785.3	12768.7	12768.1	12765.6	12766.8	12760.9	538.4	23762.4	23908.3	23885	23863.4	23862.9	23864.1	23863.7	23857.7	538.459	34731.6	34768.6	34744.7	34728.4	34728	34726	34727.2	34721.4
538.9	3014.94	3024.47	3024.47	3003.55	538.32	12667.6	12815.9	12789.6	12772.5	12772	12769.4	12770.6	12764.5	538.3	23700.2	23912.9	23888.8	23866.8	23866.3	23867.5	23867.2	23860.9	538.359	34797.9	34774.1	34749.4	34732.8	34732.4	34730.4	34731.6	34725.6
538.85	3015.28	3024.69	3024.69	3003.53	538.22	12811.3	12821	12793.8	12776.4	12775.9	12773.2	12774.5	12768.2	538.2	23856.4	23917.6	23892.6	23870.1	23869.6	23870.9	23870.6	23864.1	538.259	34689.7	34779.7	34754.2	34737.3	34736.8	34734.7	34736.1	34729.8
538.8	2974.72	3024.91	3024.91	3003.51	538.12	12783.8	12826.2	12798.1	12780.3	12779.7	12777	12778.4	12771.8	538.1	23733.2	23922.3	23896.5	23873.4	23873	23874.4	23874	23867.2	538.159	34521.4	34785.4	34759	34741.7	34741.2	34739.1	34740.6	34734.1
538.75	2998.91	3025.2	3025.2	3003.56	538.02	12670.8	12831.5	12802.4	12784.1	12783.6	12780.8	12782.3	12775.5	538	23816.5	23927.1	23900.4	23876.8	23876.3	23877.8	23877.5	23870.4	538.059	34623.1	34791.1	34763.9	34746.1	34745.7	34743.5	34745	34738.3
538.7	3004.24	3025.46	3025.46	3003.57	537.92	12604	12836.8	12806.7	12788	12787.5	12784.7	12786.2	12779.1	537.9	24003.4	23932	23904.4	23880.2	23879.7	23881.2	23880.9	23873.6	537.959	34667.3	34796.9	34768.7	34750.5	34750.1	34747.9	34749.5	34742.5
538.65	3011.39	3025.72	3025.72	3003.57	537.82	12749.9	12842.2	12811	12791.9	12791.4	12788.5	12790.2	12782.7	537.8	23796.9	23937	23908.3	23883.5	23883.1	23884.7	23884.4	23876.8	537.859	34797.4	34802.8	34773.6	34755	34754.6	34752.3	34754	34746.7
538.6	3051.97	3025.96	3025.96	3003.55	537.72	12772.1	12847.7	12815.4	12795.9	12795.4	12792.4	12794.1	12786.4	537.7	23733.9	23942	23912.3	23886.9	23886.4	23888.2	23887.9	23879.9	537.759	34708.6	34808.8	34778.5	34759.5	34759	34756.8	34758.6	34750.9
538.55	3034.31	3026.14	3026.14	3003.47	537.62	12759.3	12853.3	12819.8	12799.8	12799.3	12796.3	12798.1	12790	537.6	23991.2	23947.2	23916.3	23890.3	23889.8	23891.7	23891.5	23883.1	537.659	34685.3	34814.8	34783.4	34763.9	34763.5	34761.2	34763.1	34755.1
538.5	3062.65	3026.35	3026.35	3003.41	537.52	12714.5	12859	12824.2	12803.7	12803.3	12800.1	12802.1	12793.6	537.5	23772	23952.4	23920.4	23893.7	23893.2	23895.2	23895	23886.3	537.559	34670.8	34820.9	34788.4	34768.4	34768	34765.7	34767.7	34759.3
538.45	3052.49	3026.51	3026.51	3003.3	537.42	12823.4	12864.7	12828.7	12807.7	12807.3	12804	12806.2	12797.3	537.4	23862.6	23957.8	23924.5	23897.1	23896.7	23898.7	23898.6	23889.5	537.459	34722.7	34827.2	34793.4	34772.9	34772.6	34770.1	34772.3	34763.5
538.4	3027.44	3026.7	3026.7	3003.21	537.32	12844.7	12870.6	12833.2	12811.6	12811.2	12808	12810.2	12800.9	537.3	23938.3	23963.2	23928.6	23900.5	23900.1	23902.3	23902.2	23892.6	537.359	34639.4	34833.5	34798.4	34777.4	34777.1	34774.6	34776.9	34767.7
538.35	3029.69	3026.94	3026.94	3003.17	537.22	12855	12876.7	12837.7	12815.6	12815.3	12811.9	12814.3	12804.5	537.2	23885.5	23968.8	23932.8	23903.9	23903.5	23905.8	23905.9	23895.8	537.259	34728.6	34840	34803.5	34781.9	34781.6	34779.1	34781.6	34771.9
538.3	3025.99	3027.18	3027.18	3003.12	537.12	12778.2	12882.8	12842.3	12819.6	12819.3	12815.8	12818.5	12808.2	537.1	23799	23974.5	23937	23907.4	23907	23909.4	23909.6	23899	537.159	34851	34846.5	34808.6	34786.5	34786.2	34783.6	34786.3	34776.2
538.25	2996.62	3027.43	3027.43	3003.08	537.02	12842.9	12889.1	12846.9	12823.7	12823.4	12819.8	12822.7	12811.8	537	23717.7	23980.4	23941.3	23910.8	23910.5	23913.1	23913.3	23902.2	537.059	34759	34853.3	34813.7	34791	34790.8	34788.2	34791	34780.4
538.2	3007.64	3027.74	3027.74	3003.09	536.92	12908.6	12895.6	12851.6	12827.7	12827.4	12823.8	12826.9	12815.5	536.9	23814.9	23986.4	23945.6	23914.3	23914	23916.7	23917.1	23905.3	536.959	34643.7	34860.1	34818.9	34795.6	34795.4	34792.7	34795.8	34784.6
538.15	3035.8	3028.03	3028.03	3003.08	536.82	12826.5	12902.2	12856.3	12831.8	12831.5	12827.8	12831.1	12819.1	536.8	23797.6	23992.6	23950	23917.8	23917.5	23920.4	23920.9	23908.5	536.859	34639.4	34867.1	34824.1	34800.2	34800	34797.3	34800.6	34788.8
538.1	3021.69	3028.28	3028.28	3003.02	536.72	12832	12909	12861	12835.9	12835.7	12831.9	12835.5	12822.7	536.7	23816	23999	23954.4	23921.3	23921	23924.2	23924.8	23911.7	536.759	34734.8	34874.3	34829.4	34804.8	34804.7	34801.9	34805.5	34793
538.05	3025.31	3028.56	3028.56	3002.99	536.62	12816.1	12916	12865.8	12840	12839.8	12836	12839.8	12826.4	536.6	23910.5	24005.6	23958.8	23924.8	23924.6	23928	23928.7	23914.8	536.659	34735.9	34881.6	34834.7	34809.5	34809.4	34806.6	34810.4	34797.2
538	3039.43	3028.84	3028.84	3002.95	536.52	12752.9	12923.2	12870.7	12844.1	12844	12840.1	12844.3	12830	536.5	23835	24012.4	23963.4	23928.4	23928.2	23931.8	23932.7	23918	536.559	34706.1	34889.2	34840	34814.1	34814.1	34811.2	34815.4	34801.4
537.95	3021.38	3029.11	3029.11	3002.88	536.42	12767.5	12930.6	12875.6	12848.3	12848.3	12844.2	12848.8	12833.6	536.4	23879	24019.4	23968	23931.9	23931.8	23935.7	23936.8	23921.2	536.459	34745.8	34897	34845.4	34818.8	34818.9	34815.9	34820.4	34805.6
537.9	3019.38	3029.41	3029.41	3002.85	536.32	12746.2	12938.3	12880.5	12852.5	12852.6	12848.4	12853.4	12837.3	536.3	23960.9	24026.7	23972.6	23935.5	23935.4	23939.6	23941	23924.4	536.359	34839.4	34905	34850.9	34823.5	34823.7	34820.7	34825.6	34809.8
537.85	3034.74	3029.71	3029.71	3002.82	536.22	12836.1	12946.3	12885.6	12856.7	12856.9	12852.6	12858.1	12840.9	536.2	23784.5	24034.2	23977.4	23939.1	23939.1	23943.6	23945.2	23927.5	536.259	34771.4	34913.2	34856.4	34828.2	34828.5	34825.5	34830.8	34814
537.8	3034.35	3030	3030	3002.76	536.12	12777.3	12954.5	12890.7	12861	12861.2	12856.9	12862.9	12844.5	536.1	24004.9	24042.1	23982.2	23942.8	23942.8	23947.6	23949.6	23930.7	536.159	34752.4	34921.8	34862	34833	34833.4	34830.3	34836.1	34818.2
537.75	3010.72	3030.3	3030.3	3002.7	536.02	13003.8	12963.1	12895.9	12865.3	12865.7	12861.3	12867.8	12848.2	536	23999.1	24050.4	23987.1	23946.4	23946.5	23951.8	23954.1	23933.9	536.059	34932.9	34930.6	34867.7	34837.8	34838.3	34835.2	34841.5	34822.5
537.7	3012.19	3030.64	3030.64	3002.69	535.92	12882.8	12972.1	12901.1	12869.6	12870.1	12865.7	12872.9	12851.8	535.9	23920.1	24059	23992	23950.1	23950.3	23956	23958.7	23937.1	535.959	34781.8	34939.9	34873.4	34842.7	34843.2	34840.1	34847.1	34826.7
537.65	2993.19	3030.99	3030.99	3002.67	535.82	12824.3	12981.5	12906.4	12874	12874.7	12870.1	12878.1	12855.5	535.8	24026.7	24068	23997.1	23953.9	23954.1	23960.3	23963.6	23940.2	535.859	34794	34949.5	34879.2	34847.6	34848.2	34845.2	34852.8	34830.9
537.6	3033.45	3031.38	3031.38	3002.69	535.72	12719.2	12991.4	12911.9	12878.4	12879.3	12874.7	12883.5	12859.1	535.7	24042.6	24077.6	24002.3	23957.6	23958	23964.7	23968.6	23943.4	535.759	34894.2	34959.5	34885.1	34852.5	34853.3	34850.2	34858.7	34835.1
537.55	3018.78	3031.71	3031.71	3002.63	535.62	12715.8	13001.8	12917.4	12882.9	12883.9	12879.3	12889.2	12862.7	535.6	24108.2	24087.6	24007.6	23961.4	23961.9	23969.2	23973.8	23946.6	535.659	34819.2	34970	34891.1	34857.5	34858.5	34855.4	34864.8	34839.3
537.5	3055.4	3032.07	3032.07	3002.6	535.52	12932.6	13012.8	12923	12887.5	12888.7	12884	12895	12866.4	535.5	23982.9	24098.3	24013	23965.3	23965.9	23973.9	23979.3	23949.7	535.559	34892.1	34981.1	34897.1	34862.5	34863.7	34860.7	34871.1	34843.5
537.45	3077.26	3032.37	3032.37	3002.5	535.42	12799.7	13024.5	12928.7	12892.1	12893.6	12888.9	12901.2	12870	535.4	24054.4	24109.7	24018.5	23969.2	23970	23978.7	23985.1	23952.9	535.459	34955.1	34992.8	34903.3	34867.6	34869	34866	34877.7	34847.7
537.4	3087.12	3032.64	3032.64	3002.37	535.32	12774.1	13036.9	12934.6	12896.8	12898.5	12893.8	12907.7	12873.6	535.3	24102.9	24121.8	24024.1	23973.1	23974.1	23983.7	23991.2	23956.1	535.359	34816.1	35005.2	34909.6	34872.7	34874.4	34871.5	34884.6	34851.9
537.35	3097.69	3032.9	3032.9	3002.21	535.22	12910.2	13050.2	12940.6	12901.5	12903.6	12898.9	12914.7	12877.3	535.2	24013	24134.9	24029.9	23977.1	23978.3	23988.8	23997.8	23959.3	535.259	34953.2	35018.3	34916	34877.9	34879.9	34877.2	34891.9	34856.1
537.3	3052.24	3033.15	3033.15	3002.04	535.12	13043.5	13064.5	12946.7	12906.3	12908.8	12904.2	12922.1	12880.9	535.1	24029.1	24149	24035.9	23981.2	23982.6	23994.2	24004.9	23962.4	535.159	34769.7	35032.4	34922.6	34883.2	34885.5	34882.9	34899.7	34860.3
537.25	3032.95	3033.49	3033.49	3001.95	535.02	13098.7	13080	12953	12911.3	12914.1	12909.6	12930.2	12884.5	535	24223.6	24164.3	24042	23985.3	23987	23999.9	24012.6	23965.6	535.059	34991.6	35047.6	34929.2	34888.6	34891.2	34888.9	34907.9	34864.6
537.2	3053.59	3033.87	3033.87	3001.89	534.92	12965.7	13096.8	12959.4	12916.3	12919.6	12915.3	12938.9	12888.2	534.9	24085.3	24181.1	24048.3	23989.5	23991.5	24005.9	24021.1	23968.8	534.959	34979.8	35064	34936	34894	34897.1	34895.1	34916.9	34868.8
537.15	3088.01	3034.22	3034.22	3001.8	534.82	13100.1	13115.3	12966	12921.4	12925.2	12921.3	12948.6	12891.8	534.8	23957.9	24199.5	24054.7	23993.8	23996.1	24012.2	24030.5	23972	534.859	34920.8	35081.9	34943	34899.6	34903.1	34901.5	34926.6	34873
537.1	3075.29	3034.53	3034.53	3001.64	534.72	12963.2	13135.7	12972.8	12926.7	12931.1	12927.5	12959.4	12895.4	534.7	23956.8	24220	24061.4	23998.2	24000.9	24018.9	24041	23975.1	534.759	34988	35101.6	34950.2	34905.2	34909.4	34908.2	34937.3	34877.2
537.05	3062	3034.86	3034.86	3001.51	534.62	13079.1	13158.4	12979.8	12932.1	12937.2	12934.1	12971.6	12899.1	534.6	24045.7	24242.9	24068.3	24002.7	24005.9	24026.1	24053.1	23978.3	534.659	35077.4	35123.3	34957.5	34911	34915.8	34915.3	34949.3	34881.4
537	3053.1	3035.23	3035.23	3001.39	534.52	13226.1	13184.1	12987	12937.7	12943.6	12941.1	12985.7	12902.7	534.5	24334	24268.8	24075.5	24007.3	24011	24033.9	24067	23981.5	534.559	35119.8	35147.6	34965.1	34916.9	34922.4	34922.8	34962.8	34885.6
536.95	3035.6	3035.62	3035.62	3001.3	534.42	13052	13213.3	12994.4	12943.4	12950.2	12948.6	13002.1	12906.4	534.4	24131.7	24298.5	24083	24012	24016.4	24042.4	24083.3	23984.7	534.459	35089.1	35175	34972.8	34923	34929.4	34930.7	34978.4	34889.8
536.9	3038.44	3036.06	3036.06	3001.24	534.32	13228.4	13247.3	13002.2	12949.3	12957.2	12956.8	13021.8	12910	534.3	24215	24333.1	24090.7	24016.9	24022	24051.8	24103	23987.8	534.359	35248.3	35206.5	34980.9	34929.2	34936.6	34939.2	34996.7	34894
536.85	3052.4	3036.5	3036.5	3001.17	534.22	13362.1	13287.6	13010.2	12955.4	12964.6	12965.7	13046.3	12913.6	534.2	24364.7	24374.2	24098.8	24021.9	24027.9	24062.1	24127.5	23991	534.259	35310.8	35243.4	34989.2	34935.7	34944.2	34948.5	35018.9	34898.2
536.8	3062.86	3036.93	3036.93	3001.08	534.12	13508.1	13336.7	13018.5	12961.8	12972.5	12975.5	13077.5	12917.3	534.1	24529.6	24424.4	24107.2	24027.1	24034.2	24073.8	24158.8	23994.2	534.159	35349.4	35287.6	34997.7	34942.3	34952.2	34958.6	35046.6	34902.4
536.75	3057.88	3037.35	3037.35	3000.96	534.02	13742.9	13398.4	13027.2	12968.5	12980.9	12986.4	13119.1	12920.9	534	24521.5	24487.5	24116	24032.5	24040.8	24086.9	24200.6	23997.3	534.059	35570.9	35342.1	35006.6	34949.2	34960.7	34969.8	35082.4	34906.7
536.7	3083.99	3037.79	3037.79	3000.86	533.92	13646.2	13478	13036.2	12975.4	12990	12998.8	13175.7	12924.5	533.9	24872.3	24569.7	24125.2	24038.2	24048	24102.1	24258.2	24000.5	533.959	35666.2	35411.2	35015.9	34956.4	34969.7	34982.4	35130.2	34910.9
536.65	3036.19	3038.2	3038.2	3000.71	533.82	13865.3	13582.7	13045.7	12982.7	12999.8	13013.1	13254	12928.2	533.8	24934.1	24678.8	24134.9	24044.2	24055.6	24119.8	24339	24003.7	533.859	35692.1	35500.7	35025.5	34963.8	34979.5	34996.8	35195.4	34915.1
536.6	2989.62	3038.7	3038.7	3000.64	533.72	13780.2	13720.9	13055.7	12990.5	13010.5	13029.9	13361.5	12931.8	533.7	25151.9	24825.2	24145.1	24050.4	24064	24140.8	24452.3	24006.9	533.759	35889.8	35617.9	35035.6	34971.7	34990	35013.6	35284.2	34919.3
536.55	3009.56	3039.31	3039.31	3000.66	533.62	14014.1	13901.1	13066.2	12998.7	13022.3	13050.4	13505.3	12935.4	533.6	25252.2	25019.6	24156	24057	24073.1	24166.4	24607.3	24010	533.659	36019.8	35771	35046.1	34980	35001.5	35033.9	35403.5	34923.5
536.5	3007.94	3039.89	3039.89	3000.65	533.52	14221.5	14129	13077.2	13007.5	13035.4	13076.3	13688.9	12939.1	533.5	25461.3	25270.2	24167.4	24064	24083.2	24198.3	24810.1	24013.2	533.559	36102.9	35967.5	35057.2	34988.7	35014.2	35059.6	35558.6	34927.7
536.45	3044.12	3040.49	3040.49	3000.64	533.42	14327.4	14399.9	13088.9	13016.9	13050.1	13111	13903.9	12942.7	533.4	25534.7	25573.8	24179.6	24071.6	24094.5	24239.6	25054.2	24016.4	533.459	36243.7	36209.6	35068.8	34998	35028.3	35093.7	35748.3	34931.9
536.4	3076.14	3041.03	3041.03	3000.55	533.32	14660.4	14683.7	13101.3	13027	13066.8	13159.9	14114	12946.4	533.3	25707.2	25897.3	24192.6	24079.7	24107.2	24295	25301	24019.6	533.359	36473.4	36485.7	35081.2	35008	35044.2	35141.4	35955.4	34936.1
536.35	3055.3	3041.53	3041.53	3000.42	533.22	14725	14917.6	13114.6	13038.1	13086.1	13231.6	14247.2	12950	533.2	25826.7	26163	24206.5	24088.5	24121.8	24372.1	25465	24022.7	533.259	36649.8	36755.8	35094.2	35018.8	35062.3	35210.1	36131.8	34940.3
536.3	3056.14	3042.09	3042.09	3000.32	533.12	14807.4	15045.2	13128.7	13050.2	13108.5	13337.2	14235.1	12953.6	533.1	26243.4	26293.1	24221.4	24098.1	24138.8	24481	25457.4	24025.9	533.159	36826.7	36959.3	35108.1	35030.4	35083.2	35309.5	36206.2	34944.5
536.25	3014.53	3042.66	3042.66	3000.22	533.02	15016	15090	13143.9	13063.6	13135.1	13489.4	14087.1	12957.3	533	26280	26308.3	24237.4	24108.7	24158.9	24634.4	25285.2	24029.1	533.059	36885.1	37069.2	35122.9	35043.2	35107.9	35450.1	36140.1	34948.8
536.2	3013.16	3043.32	3043.32	3000.19	532.92	15270.4	15139.5	13160.2	13078.5	13167.4	13698.5	13878.4	12960.9	532.9	26484.3	26316.8	24254.8	24120.4	24183.6	24845.6	25041.4	24032.2	532.959	37176	37133.8	35138.7	35057.3	35137.5	35640	35972.1	34953
536.15	3009.47	3044	3044	3000.17	532.82	15256.4	15264.5	13177.9	13095.3	13207.7	13966.4	13675.4	12964.5	532.8	26577.8	26410.7	24273.6	24133.7	24214.9	25122.8	24807.4	24035.4	532.859	37353.6	37228.1	35155.8	35073.1	35174.1	35880.3	35773.5	34957.2
536.1	2986.68	3044.7	3044.7	3000.15	532.72	15569.6	15482.3	13197.1	13114.3	13259.6	14277.3	13506.8	12968.2	532.7	26659.5	26619.7	24294.1	24148.7	24256.9	25458.1	24616.3	24038.6	532.759	37570.7	37389.4	35174.2	35090.8	35220.9	36156.8	35592.2	34961.4
536.05	3030.88	3045.47	3045.47	3000.17	532.62	15531.5	15754	13218	13136.2	13328.5	14580.5	13378	12971.8	532.6	26717.1	26905.1	24316.6	24165.9	24315.7	25801.1	24472.8	24041.8	532.659	37465	37599	35194.2	35110.9	35282.6	36428.1	35445.6	34965.6
536	3050.89	3046.17	3046.17	3000.12	532.52	16019.5	15989	13240.9	13161.7	13422.3	14781.6	13284.3	12975.4	532.5	26994.1	27156	24341.3	24186	24401.4	26037.1	24370.1	24044.9	532.559	37546.9	37787.9	35216	35134.1	35366	36616.3	35334.6	34969.8
535.95	3049.81	3046.85	3046.85	3000.03	532.42	16018.5	16096.5	13266.2	13191.8	13551.4	14785.3	13218.2	12979.1	532.4	27182.4	27252.1	24368.6	24209.7	24527.3	26040.3	24298.6	24048.1	532.459	37825.3	37878.6	35239.8	35161.4	35480.1	36639.1	35254.3	34974
535.9	3057.65	3047.56	3047.56	2999.93	532.32	16123.9	16083	13294.1	13228.1	13727.8	14591.6	13172.3	12982.7	532.3	27010.9	27201.2	24398.9	24238.2	24708.9	25810.9	24249.5	24051.3	532.359	37808.1	37867	35266	35193.9	35635.7	36486.7	35197.6	34978.2
535.85	3064.89	3048.27	3048.27	2999.83	532.22	16152.7	16052.4	13325.3	13273	13963.7	14295.4	13140.4	12986.3	532.2	27206.8	27137.8	24432.7	24273.2	24960.4	25474	24215.5	24054.5	532.259	38098	37833.5	35295.1	35233.6	35843.3	36233.1	35158.2	34982.4
535.8	3010.2	3048.99	3048.99	2999.71	532.12	16513.5	16106.9	13360.1	13330.2	14266.5	13992.1	13118	12990	532.1	27511.7	27181.3	24470.7	24317.3	25287.2	25145.2	24191.4	24057.6	532.159	38071.7	37867.2	35327.4	35283.6	36110.3	35961.6	35130.7	34986.6
535.75	2997.68	3049.83	3049.83	2999.69	532.02	16556	16293.6	13399.4	13405.1	14630.3	13731.4	13101.9	12993.6	532	27475.8	27371.1	24513.7	24375	25677.4	24874.3	24173.9	24060.8	532.059	38265.7	38014	35363.7	35348.6	36432.9	35720.7	35111.5	34990.8
535.7	3013.21	3050.72	3050.72	2999.7	531.92	16559.6	16596.6	13444	13506.2	15015.7	13529.5	13090.2	12997.3	531.9	27695	27674.9	24562.5	24453.6	26084.2	24669.4	24161	24064	531.959	38383.8	38265.5	35404.6	35435.3	36779	35529	35097.7	34995.1
535.65	3000.86	3051.6	3051.6	2999.67	531.82	17070.6	16929	13495.1	13644.5	15326.9	13384.5	13081.6	13000.9	531.8	27975.1	27994.8	24618.6	24564.3	26406.8	24522.3	24151.3	24067.1	531.859	38352.6	38552	35451.1	35553.4	37069.2	35387.6	35087.8	34999.3
535.6	3012.26	3052.53	3052.53	2999.67	531.72	17057.2	17166.8	13554.1	13834.1	15435.4	13286.1	13075.2	13004.5	531.7	28037.3	28204	24683.6	24723.6	26514.4	24419.7	24144	24070.3	531.759	38736.7	38763.8	35504.5	35714.5	37188.8	35289.3	35080.7	35003.5
535.55	3037.53	3053.46	3053.46	2999.64	531.62	17054	17257.6	13622.9	14089.9	15285	13221.8	13070.6	13008.2	531.6	28115.1	28257.3	24759.8	24951.5	26352.4	24349	24138.5	24073.5	531.659	38835.4	38844.7	35566.4	35932.1	37077.6	35223.7	35075.6	35007.7
535.5	2986.4	3054.37	3054.37	2999.58	531.52	17125.5	17285.3	13704.3	14424.8	14956	13180.1	13067.3	13011.8	531.5	28426.1	28252.1	24850.4	25269.6	26004.5	24299.9	24134.4	24076.7	531.559	39143.5	38858.8	35639.2	36218.3	36795.9	35181	35072	35011.9
535.45	2958.79	3055.41	3055.41	2999.6	531.42	17521.6	17376.6	13802.3	14841.8	14576.5	13152.7	13065.1	13015.4	531.4	28451	28329.2	24960	25691.3	25601	24264.9	24131.5	24079.8	531.459	39039.7	38920.4	35726.1	36577.7	36458.2	35153.1	35069.7	35016.1
535.4	2978.1	3056.52	3056.52	2999.67	531.32	17845.7	17591	13922.3	15316.7	14230.5	13134	13063.8	13019.1	531.3	28842.2	28561.1	25094.9	26199.9	25229.5	24239.4	24129.5	24083	531.359	39319.6	39093.5	35831.9	36996	36144	35134.5	35068.4	35020.3
535.35	2991.84	3057.62	3057.62	2999.71	531.22	17734.9	17885.5	14072.7	15771.5	13948.3	13120.8	13063.1	13022.7	531.2	28960.4	28900	25264.4	26705.5	24926.5	24220.2	24128.2	24086.2	531.259	39158.1	39354.5	35962.9	37414.7	35885.4	35121.7	35067.9	35024.5
535.3	3014.75	3058.73	3058.73	2999.73	531.12	17729.9	18126.1	14264.3	16060.3	13732.5	13111.3	13063.1	13026.3	531.1	28914.5	29164.7	25480.3	27009.9	24699	24205.5	24127.5	24089.4	531.159	39400.4	39596.3	36128.3	37716.1	35686.2	35112.7	35068	35028.7
535.25	3019.28	3059.83	3059.83	2999.7	531.02	18037.6	18182.7	14512.4	16048.5	13573.9	13104.3	13063.5	13030	531	28774.5	29180	25758.4	26932	24538.3	24194.1	24127.3	24092.5	531.059	39586.5	39690.9	36340	37768.6	35539.1	35106.3	35068.7	35032.9
535.2	2994.4	3061.11	3061.11	2999.81	530.92	18254.2	18069.5	14836.3	15744.2	13460	13099.1	13064.3	13033.6	530.9	28947.6	29003	26118.2	26525.2	24429.6	24185.3	24127.5	24095.7	530.959	39503.6	39616.2	36612.9	37546.9	35433.4	35101.8	35069.9	35037.2
535.15	3000.62	3062.45	3062.45	2999.97	530.82	18069.6	17939.1	15258.3	15289.7	13379.2	13095.5	13065.5	13037.3	530.8	29210	28856.5	26580.7	26007	24357.7	24178.5	24128.1	24098.9	530.859	39613.8	39487.7	36964.9	37159.7	35358.4	35098.8	35071.4	35041.4
535.1	3013.06	3063.76	3063.76	3000.04	530.72	18178.2	17946	15803.3	14825	13321.5	13092.9	13066.9	13040.9	530.7	29163.6	28906.6	27168.9	25533.8	24309.9	24173.2	24129	24102.1	530.759	39589.7	39448.4	37415	36740.6	35305.1	35096.9	35073.2	35045.6
535.05	2991.29	3065.15	3065.15	3000.17	530.62	18459.2	18177.7	16493.5	14422.8	13279.5	13091.3	13068.6	13044.5	530.6	29672.6	29217.3	27901.1	25160.4	24277.3	24169.2	24130.2	24105.2	530.659	39866.5	39587.3	37981.6	36366.8	35266.7	35095.9	35075.3	35049.8
535	3044.15	3066.61	3066.61	3000.33	530.52	18971.9	18663.8	17344.1	14103	13248.4	13090.4	13070.5	13048.2	530.5	30009.2	29792	28786.7	24887	24254.2	24166.2	24131.5	24108.4	530.559	40256.1	39939.1	38678.8	36064.5	35238.5	35095.7	35077.6	35054
534.95	3009.95	3068.03	3068.03	3000.4	530.42	19625	19391.6	18350.2	13861.2	13224.6	13090.2	13072.6	13051.8	530.4	30497.2	30596.2	29812.9	24695.4	24237.1	24164	24133.1	24111.6	530.459	40608.6	40500.5	39506.2	35833.6	35217.3	35096.1	35080.2	35058.2
534.9	3044.15	3069.54	3069.54	3000.53	530.32	20090.8	20295.3	19461.1	13684.4	13206.2	13090.4	13074.8	13055.4	530.3	31305.1	31545.6	30918.8	24564.2	24224.1	24162.6	24134.8	24114.7	530.359	41616.1	41232.1	40437.5	35663.4	35201.1	35096.9	35082.9	35062.4
534.85	3022.39	3071.03	3071.03	3000.6	530.22	20956.1	21231.8	20550.6	13557.4	13191.8	13091.1	13077.2	13059.1	530.2	32168	32486.2	31971.2	24474.3	24214.1	24161.7	24136.7	24117.9	530.259	41853.8	42039.3	41392.4	35540.9	35188.6	35098.2	35085.7	35066.6
534.8	3050.37	3072.61	3072.61	3000.7	530.12	21721.7	21961	21393	13466.5	13180.4	13092.1	13079.7	13062.7	530.1	32961.1	33184.7	32751.3	24411.5	24206.3	24161.3	24138.7	24121.1	530.159	42716.9	42756.8	42219.4	35453.3	35178.9	35099.8	35088.7	35070.8
534.75	3034.83	3074.26	3074.26	3000.84	530.02	22113.4	22215.2	21732.6	13400.8	13171.4	13093.5	13082.3	13066.3	530	33446.3	33402.1	33030.5	24366.2	24200.3	24161.4	24140.7	24124.3	530.059	43072.6	43168.1	42712.9	35390.4	35171.5	35101.8	35091.8	35075
534.7	3013.06	3075.99	3075.99	3001	529.92	21949.1	21859.7	21443	13352.3	13164.3	13095.1	13085	13070	529.9	33098	33034.4	32711.3	24332.5	24195.7	24161.7	24142.9	24127.4	529.959	42968.5	43104.1	42712	35344.4	35165.8	35104	35095	35079.3
534.65	3028.61	3077.73	3077.73	3001.13	529.82	21130.7	20999.7	20635.2	13315.6	13158.7	13096.9	13087.7	13073.6	529.8	32456.7	32190.8	31906.7	24306.7	24192.2	24162.4	24145.2	24130.6	529.859	42950.2	42560.8	42218.4	35310	35161.5	35106.4	35098.3	35083.5
534.6	3044.15	3079.49	3079.49	3001.22	529.72	20291.8	19884.1	19561.9	13287.2	13154.4	13098.9	13090.6	13077.3	529.7	31514.8	31101.4	30849.3	24286.7	24189.6	24163.4	24147.6	24133.8	529.759	41945.8	41697.6	41395.5	35283.8	35158.4	35109	35101.6	35087.7
534.55	3022.39	3081.29	3081.29	3001.29	529.62	19245.8	18741.6	18454.6	13264.9	13151.2	13101.1	13093.5	13080.9	529.6	30239.5	29977.7	29752.3	24270.9	24187.8	24164.5	24150	24137	529.659	41160.7	40717.2	40448.2	35263.4	35156.3	35111.8	35105.1	35091.9
534.5	3000.62	3083.17	3083.17	3001.4	529.52	18041.3	17704.2	17446.6	13247.1	13148.8	13103.4	13096.4	13084.5	529.5	29250.4	28945.7	28742.9	24258.4	24186.6	24165.9	24152.5	24140.1	529.559	39995.3	39768.1	39526.9	35247.4	35155	35114.7	35108.6	35096.1
534.45	3031.72	3085.16	3085.16	3001.55	529.42	17075.5	16823.9	16591.3	13232.7	13147.2	13105.8	13099.5	13088.2	529.4	28360	28058.8	27875.2	24248.4	24185.9	24167.4	24155	24143.3	529.459	39161.5	38927.9	38710.3	35234.7	35154.3	35117.7	35112.1	35100.3
534.4	3019.28	3087.16	3087.16	3001.64	529.32	16253.7	16108.5	15897.4	13221.2	13146.1	13108.4	13102.5	13091.8	529.3	27479.7	27328.5	27161.5	24240.5	24185.7	24169.1	24157.6	24146.5	529.359	38350.3	38221.5	38024.1	35224.7	35154.3	35120.8	35115.7	35104.5
534.35	3034.83	3089.24	3089.24	3001.76	529.22	15551.4	15542.6	15350.1	13211.9	13145.6	13111	13105.6	13095.4	529.2	26550.5	26743.1	26590.4	24234.2	24185.9	24170.9	24160.2	24149.6	529.259	37380.6	37648.3	37468.3	35216.7	35154.7	35124.1	35119.4	35108.7
534.3	3059.7	3091.44	3091.44	3001.92	529.12	14917.2	15103.9	14927.7	13204.4	13145.6	13113.7	13108.8	13099.1	529.1	26071.5	26283.5	26143.3	24229.3	24186.4	24172.9	24162.9	24152.8	529.159	36898.4	37193.6	37028.8	35210.5	35155.5	35127.4	35123	35112.9
534.25	3044.15	3093.66	3093.66	3002.04	529.02	14627.7	14767.1	14605.1	13198.5	13145.9	13116.6	13111.9	13102.7	529	25819.6	25926.6	25797.4	24225.5	24187.2	24174.9	24165.6	24156	529.059	36576.5	36838.3	36686.9	35205.8	35156.7	35130.8	35126.8	35117.1
534.2	3056.59	3095.99	3095.99	3002.18	528.92	14399.5	14509	14359.4	13193.7	13146.6	13119.4	13115.2	13106.3	528.9	25639.2	25650.5	25531	24222.6	24188.3	24177	24168.3	24159.2	528.959	36322.2	36563.5	36423.8	35202.2	35158.2	35134.2	35130.5	35121.3
534.15	3078.36	3098.38	3098.38	3002.31	528.82	14118.5	14310.1	14171.6	13190	13147.6	13122.4	13118.4	13110	528.8	25371.7	25436.6	25325.7	24220.4	24189.5	24179.3	24171.1	24162.3	528.859	36212.8	36350.9	36221.6	35199.5	35159.9	35137.7	35134.3	35125.6
534.1	3056.59	3100.73	3100.73	3002.32	528.72	13974.5	14154.6	14026.1	13187.2	13148.8	13125.4	13121.7	13113.6	528.7	25253.5	25268.9	25165.7	24218.9	24190.9	24181.6	24173.8	24165.5	528.759	36000.3	36185.4	36065.4	35197.7	35161.9	35141.3	35138.1	35129.8
534.05	3075.25	3103.21	3103.21	3002.36	528.62	13893.8	14031.2	13911.5	13185.1	13150.2	13128.4	13125	13117.2	528.6	25098	25135.7	25039.5	24217.9	24192.5	24183.9	24176.7	24168.7	528.659	36032.5	36055.1	35943.3	35196.6	35164.1	35144.9	35142	35134
534	3044.15	3105.82	3105.82	3002.45	528.52	13798.9	13931.2	13819.4	13183.7	13151.9	13131.5	13128.3	13120.9	528.5	25035.8	25028	24938	24217.4	24194.3	24186.3	24179.5	24171.9	528.559	35794.3	35950.8	35846.4	35196.1	35166.5	35148.6	35145.9	35138.2
533.95	3041.04	3108.51	3108.51	3002.53	528.42	13707.6	13848.9	13744.2	13182.8	13153.7	13134.6	13131.6	13124.5	528.4	24951.8	24939.4	24855	24217.3	24196.1	24188.8	24182.3	24175	528.459	35720.2	35865.9	35768.2	35196.1	35169.1	35152.3	35149.7	35142.4
533.9	3031.72	3111.3	3111.3	3002.6	528.32	13683.1	13780	13681.9	13182.4	13155.7	13137.8	13134.9	13128.2	528.3	24805.6	24865.5	24786.2	24217.5	24198.1	24191.3	24185.2	24178.2	528.359	35678.4	35795.7	35704.1	35196.6	35171.8	35156.1	35153.7	35146.6
533.85	3059.7	3114.21	3114.21	3002.7	528.22	13574.2	13721.8	13629.6	13182.3	13157.8	13141	13138.3	13131.8	528.2	24737.2	24803	24728.3	24218.1	24200.2	24193.9	24188.1	24181.4	528.259	35614	35736.8	35650.8	35197.4	35174.6	35159.8	35157.6	35150.8
533.8	3072.14	3117.26	3117.26	3002.81	528.12	13637.4	13672.2	13585.3	13182.7	13160	13144.2	13141.7	13135.4	528.1	24796.3	24749.7	24679.2	24218.8	24202.3	24196.5	24191	24184.6	528.159	35700.9	35687	35606	35198.5	35177.5	35163.6	35161.5	35155
533.75	3093.91	3120.32	3120.32	3002.83	528.02	13507.5	13629.5	13547.6	13183.3	13162.4	13147.4	13145.1	13139.1	528	24647	24703.8	24637.2	24219.8	24204.6	24199.2	24194	24187.7	528.059	35520.6	35644.5	35568	35200	35180.5	35167.5	35165.5	35159.2
533.7	3059.7	3123.55	3123.55	3002.89	527.92	13440.7	13592.7	13515.2	13184.3	13164.8	13150.7	13148.5	13142.7	527.9	24531.9	24664.1	24601	24221	24206.9	24201.8	24196.9	24190.9	527.959	35507.8	35607.9	35535.6	35201.7	35183.6	35171.3	35169.5	35163.4
533.65	3090.8	3126.97	3126.97	3003.01	527.82	13444.2	13560.6	13487.3	13185.4	13167.3	13154	13151.9	13146.3	527.8	24668.7	24629.5	24569.7	24222.4	24209.2	24204.5	24199.8	24194.1	527.859	35411.2	35576.3	35507.9	35203.6	35186.8	35175.2	35173.4	35167.7
533.6	3125	3130.39	3130.39	3002.99	527.72	13388.1	13532.7	13463.2	13186.8	13170	13157.3	13155.4	13150	527.7	24463.5	24599.3	24542.5	24224	24211.7	24207.3	24202.8	24197.2	527.759	35523.9	35548.9	35484	35205.7	35190.1	35179.1	35177.4	35171.9
533.55	3128.11	3133.89	3133.89	3002.92	527.62	13465.3	13508.3	13442.3	13188.4	13172.6	13160.7	13158.8	13153.6	527.6	24628.3	24572.8	24518.9	24225.6	24214.2	24210	24205.8	24200.4	527.659	35401.5	35525	35463.4	35208	35193.4	35183	35181.5	35176.1
533.5	3149.88	3137.53	3137.53	3002.84	527.52	13447.8	13486.9	13424.2	13190.1	13175.4	13164	13162.3	13157.2	527.5	24429.2	24549.5	24498.1	24227.4	24216.7	24212.8	24208.8	24203.6	527.559	35475.6	35504.2	35445.7	35210.4	35196.8	35186.9	35185.5	35180.3
533.45	3084.58	3141.38	3141.38	3002.79	527.42	13342.4	13468.1	13408.3	13192	13178.2	13167.4	13165.7	13160.9	527.4	24668.7	24528.9	24480	24229.3	24219.3	24215.7	24211.8	24206.8	527.459	35536.7	35486.1	35430.3	35213	35200.3	35190.9	35189.5	35184.5
533.4	3115.67	3145.44	3145.44	3002.79	527.32	13381	13451.5	13394.6	13194	13181.1	13170.8	13169.2	13164.5	527.3	24507	24510.7	24464	24231.3	24221.9	24218.5	24214.8	24209.9	527.359	35375.8	35470.1	35417	35215.8	35203.8	35194.9	35193.5	35188.7
533.35	3103.23	3149.62	3149.62	3002.74	527.22	13356.5	13436.9	13382.5	13196.1	13184	13174.2	13172.7	13168.2	527.2	24335.9	24494.6	24450	24233.4	24224.5	24221.3	24217.8	24213.1	527.259	35436.9	35456.2	35405.5	35218.6	35207.4	35198.8	35197.6	35192.9
533.3	3103.23	3154.01	3154.01	3002.7	527.12	13360	13424	13372	13198.4	13186.9	13177.6	13176.2	13171.8	527.1	24594.1	24480.3	24437.6	24235.6	24227.2	24224.2	24220.8	24216.3	527.159	35408	35443.9	35395.5	35221.5	35211	35202.8	35201.6	35197.1
533.25	3135.89	3158.53	3158.53	3002.59	527.02	13294.3	13412.6	13362.9	13200.7	13190	13181	13179.7	13175.4	527	24373.3	24467.6	24426.7	24237.8	24229.9	24227.1	24223.8	24219.5	527.059	35436.9	35433.2	35386.9	35224.6	35214.6	35206.8	35205.7	35201.3
533.2	3148.06	3163.14	3163.14	3002.34	526.92	13374.3	13402.5	13354.9	13203.2	13193	13184.5	13183.2	13179.1	526.9	24447.9	24456.3	24417.1	24240.1	24232.7	24230	24226.9	24222.6	526.959	35395.1	35423.8	35379.5	35227.7	35218.3	35210.8	35209.8	35205.5
533.15	3086.44	3167.94	3167.94	3002.08	526.82	13419.6	13393.6	13348	13205.7	13196.1	13187.9	13186.7	13182.7	526.8	24354.6	24446.2	24408.6	24242.5	24235.5	24232.9	24229.9	24225.8	526.859	35311.4	35415.6	35373.1	35230.9	35222	35214.9	35213.9	35209.8
533.1	3150.79	3173.1	3173.1	3001.93	526.72	13368	13385.7	13342	13208.3	13199.2	13191.4	13190.2	13186.3	526.7	24457.2	24437.3	24401.2	24244.9	24238.3	24235.8	24233	24229	526.759	35298.5	35408.4	35367.7	35234.1	35225.7	35218.9	35217.9	35214
533.05	3141.84	3178.39	3178.39	3001.65	526.62	13314.4	13378.7	13336.8	13211	13202.3	13194.8	13193.7	13190	526.6	24261.3	24429.3	24394.6	24247.4	24241.1	24238.8	24236	24232.1	526.659	35314.6	35402.2	35363.1	35237.4	35229.4	35222.9	35222	35218.2
533	3152.76	3183.98	3183.98	3001.4	526.52	13276.3	13372.6	13332.3	13213.7	13205.5	13198.3	13197.2	13193.6	526.5	24469.7	24422.2	24388.8	24249.9	24243.9	24241.7	24239.1	24235.3	526.559	35424.1	35396.8	35359.2	35240.8	35233.2	35227	35226.1	35222.4
532.95	3214.47	3189.84	3189.84	3001.12	526.42	13116.9	13367.2	13328.5	13216.5	13208.7	13201.8	13200.8	13197.2	526.4	24223.7	24415.9	24383.8	24252.5	24246.8	24244.7	24242.1	24238.5	526.459	35288.8	35392.1	35355.9	35244.2	35237	35231.1	35230.2	35226.6
532.9	3235.88	3195.89	3195.89	3000.73	526.32	13256.9	13362.5	13325.2	13219.3	13211.9	13205.3	13204.3	13200.9	526.3	24350.3	24410.3	24379.4	24255.1	24249.6	24247.7	24245.2	24241.7	526.359	35327.5	35388.1	35353.3	35247.7	35240.9	35235.1	35234.3	35230.8
532.85	3237.11	3202.24	3202.24	3000.3	526.22	13256.6	13358.4	13322.5	13222.2	13215.1	13208.8	13207.8	13204.5	526.2	24283.8	24405.3	24375.5	24257.7	24252.5	24250.7	24248.3	24244.8	526.259	35424.1	35384.7	35351.2	35251.2	35244.7	35239.2	35238.4	35235
532.8	3187.19	3208.93	3208.93	2999.87	526.12	13168.8	13354.9	13320.3	13225.2	13218.4	13212.3	13211.4	13208.1	526.1	24393.3	24400.9	24372.2	24260.4	24255.4	24253.6	24251.3	24248	526.159	35269.5	35381.9	35349.6	35254.8	35248.6	35243.3	35242.5	35239.2
532.75	3268.03	3216.03	3216.03	2999.46	526.02	13360.2	13351.8	13318.4	13228.1	13221.7	13215.8	13214.9	13211.8	526	24388.4	24397.1	24369.4	24263.1	24258.3	24256.6	24254.4	24251.2	526.059	35218	35379.5	35348.3	35258.4	35252.5	35247.4	35246.7	35243.4
532.7	3249.38	3223.39	3223.39	2998.9	525.92	13249.8	13349.2	13317	13231.2	13225	13219.3	13218.5	13215.4	525.9	24201.6	24393.7	24366.9	24265.8	24261.3	24259.7	24257.5	24254.4	525.959	35176.5	35377.6	35347.5	35262	35256.4	35251.4	35250.8	35247.6
532.65	3264.93	3231.2	3231.2	2998.36	525.82	13312.5	13347.1	13315.9	13234.2	13228.3	13222.8	13222	13219.1	525.8	24231.5	24390.8	24364.9	24268.5	24264.2	24262.7	24260.6	24257.5	525.859	35229.2	35376.1	35347	35265.7	35260.3	35255.5	35254.9	35251.9
532.6	3252.49	3239.46	3239.46	2997.8	525.72	13194.3	13345.2	13315.2	13237.3	13231.6	13226.3	13225.6	13222.7	525.7	24249.5	24388.2	24363.2	24271.3	24267.2	24265.7	24263.7	24260.7	525.759	35325	35375	35346.9	35269.4	35264.2	35259.6	35259	35256.1
532.55	3246.27	3248.16	3248.16	2997.19	525.62	13226.3	13343.8	13314.7	13240.4	13235	13229.9	13229.1	13226.3	525.6	24263.9	24386	24361.8	24274.1	24270.1	24268.7	24266.8	24263.9	525.659	35260.3	35374.2	35347	35273.1	35268.2	35263.8	35263.2	35260.3
532.5	3261.82	3257.42	3257.42	2996.59	--	--	--	--	--	--	--	--	--		--	--	--	--	--	--	--	--	--	--	--	--	--	--	--	--	--
532.45	3236.94	3267.25	3267.25	2995.96	--	--	--	--	--	--	--	--	--		--	--	--	--	--	--	--	--	--	--	--	--	--	--	--	--	--
532.4	3255.6	3277.74	3277.74	2995.38	--	--	--	--	--	--	--	--	--		--	--	--	--	--	--	--	--	--	--	--	--	--	--	--	--	--
532.35	3289.8	3288.87	3288.87	2994.75	--	--	--	--	--	--	--	--	--		--	--	--	--	--	--	--	--	--	--	--	--	--	--	--	--	--
532.3	3317.79	3300.67	3300.67	2994.07	--	--	--	--	--	--	--	--	--		--	--	--	--	--	--	--	--	--	--	--	--	--	--	--	--	--
532.25	3364.43	3313.22	3313.22	2993.32	--	--	--	--	--	--	--	--	--		--	--	--	--	--	--	--	--	--	--	--	--	--	--	--	--	--
532.2	3376.87	3326.58	3326.58	2992.5	--	--	--	--	--	--	--	--	--		--	--	--	--	--	--	--	--	--	--	--	--	--	--	--	--	--
532.15	3395.52	3340.84	3340.84	2991.65	--	--	--	--	--	--	--	--	--		--	--	--	--	--	--	--	--	--	--	--	--	--	--	--	--	--
532.1	3395.52	3356.02	3356.02	2990.69	--	--	--	--	--	--	--	--	--		--	--	--	--	--	--	--	--	--	--	--	--	--	--	--	--	--
532.05	3386.19	3372.34	3372.34	2989.74	--	--	--	--	--	--	--	--	--		--	--	--	--	--	--	--	--	--	--	--	--	--	--	--	--	--
532	3448.38	3390	3390	2988.86	--	--	--	--	--	--	--	--	--		--	--	--	--	--	--	--	--	--	--	--	--	--	--	--	--	--
531.95	3467.04	3408.94	3408.94	2987.88	--	--	--	--	--	--	--	--	--		--	--	--	--	--	--	--	--	--	--	--	--	--	--	--	--	--
531.9	3498.13	3429.36	3429.36	2986.86	--	--	--	--	--	--	--	--	--		--	--	--	--	--	--	--	--	--	--	--	--	--	--	--	--	--
531.85	3501.24	3451.44	3451.44	2985.78	--	--	--	--	--	--	--	--	--		--	--	--	--	--	--	--	--	--	--	--	--	--	--	--	--	--
531.8	3544.78	3475.44	3475.44	2984.69	--	--	--	--	--	--	--	--	--		--	--	--	--	--	--	--	--	--	--	--	--	--	--	--	--	--
531.75	3538.56	3501.61	3501.61	2983.6	--	--	--	--	--	--	--	--	--		--	--	--	--	--	--	--	--	--	--	--	--	--	--	--	--	--
531.7	3569.65	3530.17	3530.17	2982.37	--	--	--	--	--	--	--	--	--		--	--	--	--	--	--	--	--	--	--	--	--	--	--	--	--	--
531.65	3585.2	3561.57	3561.57	2981.15	--	--	--	--	--	--	--	--	--		--	--	--	--	--	--	--	--	--	--	--	--	--	--	--	--	--
531.6	3610.07	3596.25	3596.25	2979.9	--	--	--	--	--	--	--	--	--		--	--	--	--	--	--	--	--	--	--	--	--	--	--	--	--	--
531.55	3647.39	3634.74	3634.74	2978.6	--	--	--	--	--	--	--	--	--		--	--	--	--	--	--	--	--	--	--	--	--	--	--	--	--	--
531.5	3743.78	3677.67	3677.67	2977.23	--	--	--	--	--	--	--	--	--		--	--	--	--	--	--	--	--	--	--	--	--	--	--	--	--	--
531.45	3837.06	3725.8	3725.8	2975.69	--	--	--	--	--	--	--	--	--		--	--	--	--	--	--	--	--	--	--	--	--	--	--	--	--	--
531.4	3840.17	3779.97	3779.97	2973.97	--	--	--	--	--	--	--	--	--		--	--	--	--	--	--	--	--	--	--	--	--	--	--	--	--	--
531.35	3896.14	3841.51	3841.51	2972.24	--	--	--	--	--	--	--	--	--		--	--	--	--	--	--	--	--	--	--	--	--	--	--	--	--	--
531.3	3992.54	3911.67	3911.67	2970.41	--	--	--	--	--	--	--	--	--		--	--	--	--	--	--	--	--	--	--	--	--	--	--	--	--	--
531.25	4036.07	3991.9	3991.9	2968.4	--	--	--	--	--	--	--	--	--		--	--	--	--	--	--	--	--	--	--	--	--	--	--	--	--	--
531.2	4135.57	4084.18	4084.18	2966.31	--	--	--	--	--	--	--	--	--		--	--	--	--	--	--	--	--	--	--	--	--	--	--	--	--	--
531.15	4272.39	4190.15	4190.15	2964.03	--	--	--	--	--	--	--	--	--		--	--	--	--	--	--	--	--	--	--	--	--	--	--	--	--	--
531.1	4443.41	4312.04	4312.04	2961.49	--	--	--	--	--	--	--	--	--		--	--	--	--	--	--	--	--	--	--	--	--	--	--	--	--	--
531.05	4636.19	4452.07	4452.07	2958.57	--	--	--	--	--	--	--	--	--		--	--	--	--	--	--	--	--	--	--	--	--	--	--	--	--	--
531	4785.45	4612.85	4612.85	2955.37	--	--	--	--	--	--	--	--	--		--	--	--	--	--	--	--	--	--	--	--	--	--	--	--	--	--
530.95	4987.56	4797.3	4797.3	2951.95	--	--	--	--	--	--	--	--	--		--	--	--	--	--	--	--	--	--	--	--	--	--	--	--	--	--
530.9	5267.39	5007.35	5007.35	2948.17	--	--	--	--	--	--	--	--	--		--	--	--	--	--	--	--	--	--	--	--	--	--	--	--	--	--
530.85	5543.19	5245.64	5245.64	2943.94	--	--	--	--	--	--	--	--	--		--	--	--	--	--	--	--	--	--	--	--	--	--	--	--	--	--
530.8	5816.76	5514.38	5514.38	2939.2	--	--	--	--	--	--	--	--	--		--	--	--	--	--	--	--	--	--	--	--	--	--	--	--	--	--
530.75	6122.23	5815.45	5815.45	2933.95	--	--	--	--	--	--	--	--	--		--	--	--	--	--	--	--	--	--	--	--	--	--	--	--	--	--
530.7	6420.24	6150.62	6150.62	2928.14	--	--	--	--	--	--	--	--	--		--	--	--	--	--	--	--	--	--	--	--	--	--	--	--	--	--
530.65	6833.39	6519.68	6519.68	2921.77	--	--	--	--	--	--	--	--	--		--	--	--	--	--	--	--	--	--	--	--	--	--	--	--	--	--
530.6	7207.09	6922.44	6922.44	2914.63	--	--	--	--	--	--	--	--	--		--	--	--	--	--	--	--	--	--	--	--	--	--	--	--	--	--
530.55	7660.01	7357.24	7357.24	2906.81	--	--	--	--	--	--	--	--	--		--	--	--	--	--	--	--	--	--	--	--	--	--	--	--	--	--
530.5	8057.96	7820.41	7820.41	2898.14	--	--	--	--	--	--	--	--	--		--	--	--	--	--	--	--	--	--	--	--	--	--	--	--	--	--
530.45	8436.42	8306.79	8306.79	2888.73	--	--	--	--	--	--	--	--	--		--	--	--	--	--	--	--	--	--	--	--	--	--	--	--	--	--
530.4	8853.14	8806.32	8806.32	2878.61	--	--	--	--	--	--	--	--	--		--	--	--	--	--	--	--	--	--	--	--	--	--	--	--	--	--
530.35	9259.41	9306.91	9306.91	2867.72	--	--	--	--	--	--	--	--	--		--	--	--	--	--	--	--	--	--	--	--	--	--	--	--	--	--
530.3	9680.2	9791.8	9791.8	2856.06	--	--	--	--	--	--	--	--	--		--	--	--	--	--	--	--	--	--	--	--	--	--	--	--	--	--
530.25	10037.7	10239.9	10239.9	2843.62	--	--	--	--	--	--	--	--	--		--	--	--	--	--	--	--	--	--	--	--	--	--	--	--	--	--
530.2	10401.1	10627.4	10627.4	2830.5	--	--	--	--	--	--	--	--	--		--	--	--	--	--	--	--	--	--	--	--	--	--	--	--	--	--
530.15	10733.8	10928.1	10928.1	2816.91	--	--	--	--	--	--	--	--	--		--	--	--	--	--	--	--	--	--	--	--	--	--	--	--	--	--
530.1	10991.9	11119.3	11119.3	2802.92	--	--	--	--	--	--	--	--	--		--	--	--	--	--	--	--	--	--	--	--	--	--	--	--	--	--
530.05	11082.1	11184.5	11184.5	2788.58	--	--	--	--	--	--	--	--	--		--	--	--	--	--	--	--	--	--	--	--	--	--	--	--	--	--
530	11051	11116.6	11116.6	2773.82	--	--	--	--	--	--	--	--	--		--	--	--	--	--	--	--	--	--	--	--	--	--	--	--	--	--
529.95	10939.6	10920.2	10920.2	2758.87	--	--	--	--	--	--	--	--	--		--	--	--	--	--	--	--	--	--	--	--	--	--	--	--	--	--
529.9	10701	10611.1	10611.1	2743.95	--	--	--	--	--	--	--	--	--		--	--	--	--	--	--	--	--	--	--	--	--	--	--	--	--	--
529.85	10447.2	10211.5	10211.5	2729.45	--	--	--	--	--	--	--	--	--		--	--	--	--	--	--	--	--	--	--	--	--	--	--	--	--	--
529.8	10056	9746.95	9746.95	2715.37	--	--	--	--	--	--	--	--	--		--	--	--	--	--	--	--	--	--	--	--	--	--	--	--	--	--
529.75	9676.62	9242.42	9242.42	2701.99	--	--	--	--	--	--	--	--	--		--	--	--	--	--	--	--	--	--	--	--	--	--	--	--	--	--
529.7	9141.79	8718.88	8718.88	2689.05	--	--	--	--	--	--	--	--	--		--	--	--	--	--	--	--	--	--	--	--	--	--	--	--	--	--
529.65	8647.39	8195.45	8195.45	2676.76	--	--	--	--	--	--	--	--	--		--	--	--	--	--	--	--	--	--	--	--	--	--	--	--	--	--
529.6	8106.34	7685.15	7685.15	2665.36	--	--	--	--	--	--	--	--	--		--	--	--	--	--	--	--	--	--	--	--	--	--	--	--	--	--
529.55	7646.14	7197.72	7197.72	2655	--	--	--	--	--	--	--	--	--		--	--	--	--	--	--	--	--	--	--	--	--	--	--	--	--	--
529.5	7120.65	6739.5	6739.5	2645.6	--	--	--	--	--	--	--	--	--		--	--	--	--	--	--	--	--	--	--	--	--	--	--	--	--	--
529.45	6675.55	6313.99	6313.99	2637.22	--	--	--	--	--	--	--	--	--		--	--	--	--	--	--	--	--	--	--	--	--	--	--	--	--	--
529.4	6199.27	5924.27	5924.27	2629.85	--	--	--	--	--	--	--	--	--		--	--	--	--	--	--	--	--	--	--	--	--	--	--	--	--	--
529.35	5793.59	5570.26	5570.26	2623.34	--	--	--	--	--	--	--	--	--		--	--	--	--	--	--	--	--	--	--	--	--	--	--	--	--	--
529.3	5334.06	5251.4	5251.4	2617.56	--	--	--	--	--	--	--	--	--		--	--	--	--	--	--	--	--	--	--	--	--	--	--	--	--	--
529.25	4927.8	4966.53	4966.53	2612.61	--	--	--	--	--	--	--	--	--		--	--	--	--	--	--	--	--	--	--	--	--	--	--	--	--	--
529.2	4631.1	4713.47	4713.47	2608.39	--	--	--	--	--	--	--	--	--		--	--	--	--	--	--	--	--	--	--	--	--	--	--	--	--	--
529.15	4373.8	4490.43	4490.43	2604.7	--	--	--	--	--	--	--	--	--		--	--	--	--	--	--	--	--	--	--	--	--	--	--	--	--	--
529.1	4203.98	4294.55	4294.55	2601.47	--	--	--	--	--	--	--	--	--		--	--	--	--	--	--	--	--	--	--	--	--	--	--	--	--	--
529.05	4045.4	4123.34	4123.34	2598.77	--	--	--	--	--	--	--	--	--		--	--	--	--	--	--	--	--	--	--	--	--	--	--	--	--	--
529	3911.69	3974.1	3974.1	2596.49	--	--	--	--	--	--	--	--	--		--	--	--	--	--	--	--	--	--	--	--	--	--	--	--	--	--
528.95	3809.08	3844.06	3844.06	2594.54	--	--	--	--	--	--	--	--	--		--	--	--	--	--	--	--	--	--	--	--	--	--	--	--	--	--
528.9	3675.37	3731.15	3731.15	2592.92	--	--	--	--	--	--	--	--	--		--	--	--	--	--	--	--	--	--	--	--	--	--	--	--	--	--
528.85	3551	3632.88	3632.88	2591.53	--	--	--	--	--	--	--	--	--		--	--	--	--	--	--	--	--	--	--	--	--	--	--	--	--	--
528.8	3488.81	3547.22	3547.22	2590.37	--	--	--	--	--	--	--	--	--		--	--	--	--	--	--	--	--	--	--	--	--	--	--	--	--	--
528.75	3389.3	3472.26	3472.26	2589.32	--	--	--	--	--	--	--	--	--		--	--	--	--	--	--	--	--	--	--	--	--	--	--	--	--	--
528.7	3289.8	3406.34	3406.34	2588.38	--	--	--	--	--	--	--	--	--		--	--	--	--	--	--	--	--	--	--	--	--	--	--	--	--	--
528.65	3271.14	3348.17	3348.17	2587.47	--	--	--	--	--	--	--	--	--		--	--	--	--	--	--	--	--	--	--	--	--	--	--	--	--	--
528.6	3218.28	3296.51	3296.51	2586.59	--	--	--	--	--	--	--	--	--		--	--	--	--	--	--	--	--	--	--	--	--	--	--	--	--	--
528.55	3177.86	3250.28	3250.28	2585.65	--	--	--	--	--	--	--	--	--		--	--	--	--	--	--	--	--	--	--	--	--	--	--	--	--	--
528.5	3106.34	3208.79	3208.79	2584.8	--	--	--	--	--	--	--	--	--		--	--	--	--	--	--	--	--	--	--	--	--	--	--	--	--	--
528.45	3143.66	3171.36	3171.36	2584.07	--	--	--	--	--	--	--	--	--		--	--	--	--	--	--	--	--	--	--	--	--	--	--	--	--	--
528.4	3081.47	3137.47	3137.47	2583.41	--	--	--	--	--	--	--	--	--		--	--	--	--	--	--	--	--	--	--	--	--	--	--	--	--	--
528.35	3062.81	3106.49	3106.49	2582.73	--	--	--	--	--	--	--	--	--		--	--	--	--	--	--	--	--	--	--	--	--	--	--	--	--	--
528.3	2974.5	3078.03	3078.03	2582	--	--	--	--	--	--	--	--	--		--	--	--	--	--	--	--	--	--	--	--	--	--	--	--	--	--
528.25	2957.09	3051.81	3051.81	2581.29	--	--	--	--	--	--	--	--	--		--	--	--	--	--	--	--	--	--	--	--	--	--	--	--	--	--
528.2	2944.65	3027.65	3027.65	2580.68	--	--	--	--	--	--	--	--	--		--	--	--	--	--	--	--	--	--	--	--	--	--	--	--	--	--
528.15	2929.1	3005.36	3005.36	2580.16	--	--	--	--	--	--	--	--	--		--	--	--	--	--	--	--	--	--	--	--	--	--	--	--	--	--
528.1	2885.57	2984.67	2984.67	2579.67	--	--	--	--	--	--	--	--	--		--	--	--	--	--	--	--	--	--	--	--	--	--	--	--	--	--
528.05	2870.02	2965.39	2965.39	2579.18	--	--	--	--	--	--	--	--	--		--	--	--	--	--	--	--	--	--	--	--	--	--	--	--	--	--
528	2854.48	2947.42	2947.42	2578.73	--	--	--	--	--	--	--	--	--		--	--	--	--	--	--	--	--	--	--	--	--	--	--	--	--	--
527.95	2885.57	2930.61	2930.61	2578.3	--	--	--	--	--	--	--	--	--		--	--	--	--	--	--	--	--	--	--	--	--	--	--	--	--	--
527.9	2870.02	2914.81	2914.81	2577.81	--	--	--	--	--	--	--	--	--		--	--	--	--	--	--	--	--	--	--	--	--	--	--	--	--	--
527.85	2789.18	2900.01	2900.01	2577.35	--	--	--	--	--	--	--	--	--		--	--	--	--	--	--	--	--	--	--	--	--	--	--	--	--	--
527.8	2863.81	2886.24	2886.24	2577.04	--	--	--	--	--	--	--	--	--		--	--	--	--	--	--	--	--	--	--	--	--	--	--	--	--	--
527.75	2810.95	2873.22	2873.22	2576.66	--	--	--	--	--	--	--	--	--		--	--	--	--	--	--	--	--	--	--	--	--	--	--	--	--	--
527.7	2789.18	2860.95	2860.95	2576.3	--	--	--	--	--	--	--	--	--		--	--	--	--	--	--	--	--	--	--	--	--	--	--	--	--	--
527.65	2758.08	2849.43	2849.43	2575.99	--	--	--	--	--	--	--	--	--		--	--	--	--	--	--	--	--	--	--	--	--	--	--	--	--	--
527.6	2745.65	2838.61	2838.61	2575.73	--	--	--	--	--	--	--	--	--		--	--	--	--	--	--	--	--	--	--	--	--	--	--	--	--	--
527.55	2708.33	2828.4	2828.4	2575.5	--	--	--	--	--	--	--	--	--		--	--	--	--	--	--	--	--	--	--	--	--	--	--	--	--	--
527.5	2730.1	2818.81	2818.81	2575.33	--	--	--	--	--	--	--	--	--		--	--	--	--	--	--	--	--	--	--	--	--	--	--	--	--	--
527.45	2754.98	2809.68	2809.68	2575.12	--	--	--	--	--	--	--	--	--		--	--	--	--	--	--	--	--	--	--	--	--	--	--	--	--	--
527.4	2708.33	2801.06	2801.06	2574.94	--	--	--	--	--	--	--	--	--		--	--	--	--	--	--	--	--	--	--	--	--	--	--	--	--	--
527.35	2692.79	2792.89	2792.89	2574.77	--	--	--	--	--	--	--	--	--		--	--	--	--	--	--	--	--	--	--	--	--	--	--	--	--	--
527.3	2649.25	2785.16	2785.16	2574.63	--	--	--	--	--	--	--	--	--		--	--	--	--	--	--	--	--	--	--	--	--	--	--	--	--	--
527.25	2671.02	2777.9	2777.9	2574.57	--	--	--	--	--	--	--	--	--		--	--	--	--	--	--	--	--	--	--	--	--	--	--	--	--	--
527.2	2671.02	2770.95	2770.95	2574.47	--	--	--	--	--	--	--	--	--		--	--	--	--	--	--	--	--	--	--	--	--	--	--	--	--	--
527.15	2655.47	2764.34	2764.34	2574.37	--	--	--	--	--	--	--	--	--		--	--	--	--	--	--	--	--	--	--	--	--	--	--	--	--	--
527.1	2624.38	2758.08	2758.08	2574.29	--	--	--	--	--	--	--	--	--		--	--	--	--	--	--	--	--	--	--	--	--	--	--	--	--	--
527.05	2633.71	2752.16	2752.16	2574.28	--	--	--	--	--	--	--	--	--		--	--	--	--	--	--	--	--	--	--	--	--	--	--	--	--	--
527	2677.24	2746.51	2746.51	2574.24	--	--	--	--	--	--	--	--	--		--	--	--	--	--	--	--	--	--	--	--	--	--	--	--	--	--
526.95	2671.02	2741.03	2741.03	2574.13	--	--	--	--	--	--	--	--	--		--	--	--	--	--	--	--	--	--	--	--	--	--	--	--	--	--
526.9	2636.82	2735.8	2735.8	2574.02	--	--	--	--	--	--	--	--	--		--	--	--	--	--	--	--	--	--	--	--	--	--	--	--	--	--
526.85	2624.38	2730.88	2730.88	2573.98	--	--	--	--	--	--	--	--	--		--	--	--	--	--	--	--	--	--	--	--	--	--	--	--	--	--
526.8	2636.82	2726.19	2726.19	2573.97	--	--	--	--	--	--	--	--	--		--	--	--	--	--	--	--	--	--	--	--	--	--	--	--	--	--
526.75	2621.27	2721.68	2721.68	2573.92	--	--	--	--	--	--	--	--	--		--	--	--	--	--	--	--	--	--	--	--	--	--	--	--	--	--
526.7	2630.6	2717.39	2717.39	2573.91	--	--	--	--	--	--	--	--	--		--	--	--	--	--	--	--	--	--	--	--	--	--	--	--	--	--
526.65	2639.93	2713.26	2713.26	2573.88	--	--	--	--	--	--	--	--	--		--	--	--	--	--	--	--	--	--	--	--	--	--	--	--	--	--
526.6	2658.58	2709.3	2709.3	2573.83	--	--	--	--	--	--	--	--	--		--	--	--	--	--	--	--	--	--	--	--	--	--	--	--	--	--
526.55	2652.36	2705.45	2705.45	2573.75	--	--	--	--	--	--	--	--	--		--	--	--	--	--	--	--	--	--	--	--	--	--	--	--	--	--
526.5	2636.82	2701.78	2701.78	2573.68	--	--	--	--	--	--	--	--	--		--	--	--	--	--	--	--	--	--	--	--	--	--	--	--	--	--
526.45	2633.71	2698.27	2698.27	2573.64	--	--	--	--	--	--	--	--	--		--	--	--	--	--	--	--	--	--	--	--	--	--	--	--	--	--
526.4	2615.05	2694.91	2694.91	2573.6	--	--	--	--	--	--	--	--	--		--	--	--	--	--	--	--	--	--	--	--	--	--	--	--	--	--
526.35	2633.71	2691.72	2691.72	2573.6	--	--	--	--	--	--	--	--	--		--	--	--	--	--	--	--	--	--	--	--	--	--	--	--	--	--
526.3	2639.93	2688.61	2688.61	2573.57	--	--	--	--	--	--	--	--	--		--	--	--	--	--	--	--	--	--	--	--	--	--	--	--	--	--
526.25	2633.71	2685.61	2685.61	2573.52	--	--	--	--	--	--	--	--	--		--	--	--	--	--	--	--	--	--	--	--	--	--	--	--	--	--
526.2	2608.83	2682.73	2682.73	2573.48	--	--	--	--	--	--	--	--	--		--	--	--	--	--	--	--	--	--	--	--	--	--	--	--	--	--
526.15	2615.05	2680	2680	2573.49	--	--	--	--	--	--	--	--	--		--	--	--	--	--	--	--	--	--	--	--	--	--	--	--	--	--
526.1	2661.69	2677.36	2677.36	2573.49	--	--	--	--	--	--	--	--	--		--	--	--	--	--	--	--	--	--	--	--	--	--	--	--	--	--
526.05	2661.69	2674.74	2674.74	2573.4	--	--	--	--	--	--	--	--	--		--	--	--	--	--	--	--	--	--	--	--	--	--	--	--	--	--
526	2618.16	2672.2	2672.2	2573.31	--	--	--	--	--	--	--	--	--		--	--	--	--	--	--	--	--	--	--	--	--	--	--	--	--	--
525.95	2608.83	2669.83	2669.83	2573.3	--	--	--	--	--	--	--	--	--		--	--	--	--	--	--	--	--	--	--	--	--	--	--	--	--	--
525.9	2559.64	2667.56	2667.56	2573.31	--	--	--	--	--	--	--	--	--		--	--	--	--	--	--	--	--	--	--	--	--	--	--	--	--	--
525.85	2585.28	2665.39	2665.39	2573.33	--	--	--	--	--	--	--	--	--		--	--	--	--	--	--	--	--	--	--	--	--	--	--	--	--	--
525.8	2585.65	2663.24	2663.24	2573.31	--	--	--	--	--	--	--	--	--		--	--	--	--	--	--	--	--	--	--	--	--	--	--	--	--	--
525.75	2559.79	2661.17	2661.17	2573.29	--	--	--	--	--	--	--	--	--		--	--	--	--	--	--	--	--	--	--	--	--	--	--	--	--	--
525.7	2534.41	2659.22	2659.22	2573.31	--	--	--	--	--	--	--	--	--		--	--	--	--	--	--	--	--	--	--	--	--	--	--	--	--	--
525.65	2578.43	2657.37	2657.37	2573.38	--	--	--	--	--	--	--	--	--		--	--	--	--	--	--	--	--	--	--	--	--	--	--	--	--	--
525.6	2596.14	2655.51	2655.51	2573.37	--	--	--	--	--	--	--	--	--		--	--	--	--	--	--	--	--	--	--	--	--	--	--	--	--	--
525.55	2606.22	2653.68	2653.68	2573.33	--	--	--	--	--	--	--	--	--		--	--	--	--	--	--	--	--	--	--	--	--	--	--	--	--	--
525.5	2600.64	2651.88	2651.88	2573.27	--	--	--	--	--	--	--	--	--		--	--	--	--	--	--	--	--	--	--	--	--	--	--	--	--	--
525.45	2590.76	2650.15	2650.15	2573.22	--	--	--	--	--	--	--	--	--		--	--	--	--	--	--	--	--	--	--	--	--	--	--	--	--	--
525.4	2572.43	2648.49	2648.49	2573.19	--	--	--	--	--	--	--	--	--		--	--	--	--	--	--	--	--	--	--	--	--	--	--	--	--	--
525.35	2520.95	2646.92	2646.92	2573.19	--	--	--	--	--	--	--	--	--		--	--	--	--	--	--	--	--	--	--	--	--	--	--	--	--	--
525.3	2573.29	2645.49	2645.49	2573.29	--	--	--	--	--	--	--	--	--		--	--	--	--	--	--	--	--	--	--	--	--	--	--	--	--	--

## Sheet: Fig. 4a
43	55279.3	43	241152
45	241123	44	17724
46	2831	45	215062
47	215104	46	5089
49.9	1667	47	8072
50.9	2018	49.9	2807
51.9	7633	50.9	3158
52.9	8599	51.9	4211
54.1	7019	52.9	5176
55	8774	54.1	5878
56	7546	55	7633
57	6142	56	5264
59	526	57	2720
60	40538	59	516
62	152320	60	152320
		61	5176

## Sheet: Fig. 4b
	PdO content (μmol)	CH3COOH yield (μmol)
PdO/Pd–WO3-1	3.41	3.15
PdO/Pd–WO3-2	11.3	10.6
PdO/Pd–WO3-3	15.4	10.1
PdO/Pd–WO3-4	19.1	6.24
PdO/Pd–WO3-5	27.1	1.75

[truncated: 11 more sheets: Fig. 5d, Fig. 5e, Supplementary Fig. 4, Supplementary Fig. 6, Supplementary Fig. 8, Supplementary Fig. 9, Supplementary Fig. 11, Supplementary Fig. 17, Supplementary Fig. 19, Supplementary Fig. 22, Supplementary Fig. 24]
